# Supplementary material for: Resolving the Early Divergence Pattern of Teleost Fish Using Genome-Scale Data
Source: Genome Biol Evol. 2021 Mar 19;13(5):evab052. doi: 10.1093/gbe/evab052 (PMC8103497; doi:10.1093/gbe/evab052)
Supplement: evab052_Supplementary_Data [file evab052_supplementary_data.zip]

Archive with 2 entries (2 files):
- figureSup.pdf
- tables_sup.xlsx
