# Supplementary material for: Resolving the Early Divergence Pattern of Teleost Fish Using Genome-Scale Data
Source: Genome Biol Evol. 2021 Mar 19;13(5):evab052. doi: 10.1093/gbe/evab052 (PMC8103497; doi:10.1093/gbe/evab052)
Supplement: evab052_Supplementary_Data [file evab052_supplementary_data.zip › tables_sup.xlsx]

## Sheet: Table S1
Table S1.	Properties of data used in this study
Data	Source	Data subset	No. loci	Per locus															Total (Concatenated sequence)
				No. species					No. sites					Proportion of missing data					No. species	No. sites	No. shared sites	Proportion of missing data	No. parsimony informative sites
				Average			Min	Max	Average			Min	Max	Average			Min	Max
Bian	Bian et al. 2016		412	12					404.536	±	232.008	106	1990	0.144655	±	0.104345	0.005814	0.741164	12	166669	101216	0.161115	38555
Chen	Chen et al. 2015	Total	772	15					412.499	±	233.62	101	2031	0.043874	±	0.030248	0	0.199756	15	318449	160550	0.050361	86553
		Teleost	542	15					444.061	±	239.166	118	1956	0.046718	±	0.029481	0	0.199756	15	240681	116678	0.052231	70261
		Slow1000	190	15					529.6	±	305.599	122	2031	0.042746	±	0.033164	0	0.199756	15	100624	50297	0.050176	13319
		Slow500	96	15					593.479	±	364.673	145	2031	0.044319	±	0.033911	0	0.199756	15	56974	27288	0.052864	5712
Hughes	Hughes et al. 2018		1062	25.5066	±	3.9905	13	30	156.858	±	149.148	51	1693	0.114479	±	0.130891	0	0.774739	30	166583	6147	0.30235	74816
Faircloth	Faircloth et al. 2013	Concatenated sequence	491	27																149246	546	0.37347	29551
		Data for gene trees	278	22.4137	±	2.95296	7	27	281.241	±	153.009	28	736	0.115424	±	0.096407	0	0.7457	27	349311	39326	0.290864
*From the concatenated sequences of all genes, the outgroup sequences except for the specified one were excluded.

## Sheet: Table S2
Table S2. The branch lengths from the common ancestral node of teleost fish (bR)
Data		Species	Tree 1	Tree 2	Tree 3		RT	RC
Bian	Outgroup	Coelacanth	0.431681	0.437387	0.435774		0.197217	1
		Gar	0.206792	0.210278	0.209733		0.0947365	0.480367
	Elopomorpha	European eel	0.180275	0.175296	0.176815		0.0804661	0.408008
		Tarpon	0.106878	0.101746	0.103262		0.0471392	0.239022
	Osteglossomorpha	Arawana	0.194024	0.190419	0.179366		0.0852154	0.43209
		Butterflyfish	0.184643	0.180714	0.169954		0.0809082	0.41025
		Knifefish	0.219076	0.214637	0.203935		0.0963757	0.488679
	Clupeocephala	Zebrafish	0.227779	0.242104	0.24255		0.107679	0.545992
		Electric Eel	0.244811	0.258873	0.259238		0.11531	0.584685
		Medaka	0.30756	0.321912	0.322505		0.143884	0.729572
		Fugu	0.319676	0.334153	0.334572		0.149389	0.757487
		Stickleback	0.292146	0.306504	0.306954		0.136875	0.694033
		Internal branch	0.0122766	0.00925918	0.00892425		0.0046038
		Tree branch length	2.20143	2.20743	2.20742
															Set
Chen			Total								Teleost							Slow1000							Slow500
			Tree 1	Tree 2	Tree 3		RT	RC			Tree 1	Tree 2	Tree 3	RT	RC			Tree 1	Tree 2	Tree 3	RT	RC			Tree 1	Tree 2	Tree 3	RT	RC
	Outgroup	Coelacanth	0.335008	0.334764	0.333041		0.184193	1			0.362298	0.362169	0.360411	0.186669	1			0.162151	0.161968	0.160771	0.190226	1			0.1252	0.124988	0.124634	0.200862	1
		Bichir	0.242067	0.241758	0.240027		0.132954	0.721822			0.264422	0.264215	0.262451	0.136118	0.729195			0.097401	0.097156	0.096165	0.114053	0.599563			0.067272	0.067095	0.066815	0.107811	0.53674
		Sturgeon	0.176524	0.17607	0.174463		0.0968077	0.525579			0.189385	0.189028	0.187371	0.0973512	0.521519			0.08215	0.081728	0.080995	0.0960657	0.505007			0.06102	0.06062	0.060546	0.097631	0.48606
		Gar	0.145021	0.144165	0.142546		0.0792988	0.430521			0.156643	0.155804	0.154236	0.0802994	0.430171			0.069025	0.068415	0.06742	0.0803683	0.422488			0.051969	0.051507	0.05113	0.0828512	0.412478
	Elopomorpha	Japanese eel	0.09103	0.083428	0.093103		0.089187	0.26681			0.097597	0.088885	0.099529	0.0893099	0.263634			0.040419	0.036909	0.041851	0.0848503	0.245786			0.028121	0.025154	0.028534	0.0795609	0.218261
	Osteglossomorpha	Silver arawana	0.120251	0.120214	0.110775		0.0645144	0.350255			0.126072	0.125935	0.115482	0.0632317	0.338738			0.049692	0.049831	0.045039	0.0567129	0.298134			0.034736	0.034813	0.031393	0.0540934	0.269306
	Clupeocephala	Zebrafish	0.159373	0.159123	0.159525		0.087801	0.47668			0.190564	0.181596	0.183752	0.0956525	0.512419			0.076855	0.0708	0.072227	0.0862616	0.453468			0.054997	0.050961	0.051432	0.0843431	0.419906
		Catfish	0.174046	0.173797	0.174178		0.0958828	0.520557			0.185967	0.194179	0.196286	0.0991833	0.531333			0.079409	0.082713	0.084238	0.0966491	0.508074			0.057008	0.059918	0.060409	0.0950314	0.473118
		Tetra	0.174277	0.174042	0.174356		0.0960029	0.521209			0.187318	0.195541	0.19758	0.0998728	0.535027			0.081181	0.084539	0.085946	0.0987307	0.519017			0.057508	0.06044	0.060902	0.0958432	0.47716
		Cod	0.211248	0.211	0.211285		0.116365	0.631756			0.225767	0.234028	0.236063	0.119732	0.641416			0.096685	0.100043	0.101174	0.116869	0.61437			0.067853	0.070552	0.070688	0.11205	0.557846
		Tilapia	0.17416	0.174001	0.174398		0.0959816	0.521093			0.188842	0.197155	0.199339	0.100715	0.539541			0.075901	0.079343	0.080576	0.0925142	0.486337			0.053768	0.056657	0.057067	0.0897566	0.446857
		Platyfish	0.207153	0.206989	0.207381		0.114159	0.61978			0.224701	0.233021	0.235197	0.119227	0.638707			0.094226	0.097661	0.098876	0.114069	0.599647			0.068015	0.07092	0.071278	0.11265	0.560834
		Medaka	0.226096	0.225922	0.226326		0.124596	0.676441			0.24336	0.251671	0.253863	0.128858	0.690303			0.107428	0.110843	0.11205	0.129588	0.681229			0.080364	0.08325	0.083626	0.132492	0.65962
		Fugu	0.222194	0.222063	0.222388		0.122447	0.664775			0.240848	0.249196	0.251296	0.127558	0.68334			0.101405	0.104855	0.10599	0.122498	0.64396			0.071609	0.074546	0.074852	0.118435	0.589632
		Stickleback	0.195692	0.195555	0.195857		0.107837	0.585457			0.21138	0.219721	0.2218	0.112341	0.60182			0.089806	0.093286	0.094414	0.108868	0.572307			0.062336	0.065298	0.065587	0.103544	0.515501
		Internal branch	0.010003	0.007396	0.009157		0.0048777				0.011085	0.008325	0.010051	0.00506918				0.004358	0.003489	0.004986	0.00503449				0.003558	0.002803	0.003183	0.0051145
		Tree branch length	1.81416	1.81568	1.81453						1.93645	1.9383	1.93703	RTeleost	1.06749			0.849985	0.850266	0.848764	RSlow1000	0.468193			0.622086	0.622248	0.621734	RSlow500	0.342752
		Relative tree length	1	1	1						1.06741	1.06754	1.06751					0.468528	0.468291	0.46776					0.342906	0.342708	0.342642
																															Top-700						Top-600						Top-500						Top-400
							RBian	RTotal			Top-1000			RBian	RTotal			Top-900			RBian	RTotal			Top-800			RBian	RTotal		Tree 1	Tree 2	Tree 3	RBian	RTotal		Tree 1	Tree 2	Tree 3	RBian	RTotal		Tree 1	Tree 2	Tree 3	RBian	RTotal		Tree 1
Hughes	Outgroup	Frog	0.765013	0.767531	0.766555		0.178742	1.31732			0.679763	0.681637	0.680909	0.179144	1.31187			0.600206	0.601844	0.600752	0.183501	1.32446			0.556124	0.557484	0.556573	0.18606	1.32061		0.501079	0.502384	0.50146	0.188142	1.33689		0.461296	0.462303	0.461442	0.190197	1.33445		0.414678	0.41573	0.41462	0.188198	1.31664		0.365346
		Lungfish	0.660144	0.662631	0.661705		0.154282	1.13705			0.589281	0.591135	0.590485	0.155337	1.13754			0.511415	0.513001	0.512011	0.156388	1.12877			0.47505	0.476369	0.4755	0.15896	1.12826		0.426118	0.427341	0.426376	0.160002	1.13694		0.390141	0.391087	0.39018	0.16086	1.12862		0.36207	0.363093	0.361876	0.164317	1.14956		0.31983
		Coelacanth	0.580493	0.582899	0.581892		0.135686	1			0.517989	0.519776	0.519023	0.136556	1			0.453033	0.45457	0.453553	0.138548	1			0.420999	0.422306	0.4214	0.140889	1		0.37472	0.375967	0.375	0.140731	1		0.34563	0.346587	0.345698	0.142529	1		0.314905	0.315934	0.314772	0.142938	1		0.277684
		Reedfish	0.464464	0.46665	0.465809		0.108603	0.800399			0.40983	0.411453	0.410833	0.108077	0.791448			0.353645	0.355015	0.354095	0.108174	0.780774			0.323992	0.325125	0.324327	0.108442	0.7697		0.285078	0.286236	0.285298	0.107092	0.760968		0.260067	0.261004	0.26008	0.107269	0.752616		0.234219	0.235292	0.234064	0.106352	0.744043		0.203179
		Nile bichr	0.465131	0.467315	0.466477		0.108758	0.801545			0.410284	0.411914	0.411298	0.108198	0.792334			0.353286	0.35467	0.353748	0.108067	0.780002			0.323534	0.324684	0.323883	0.108293	0.768639		0.285193	0.286359	0.285428	0.107138	0.761295		0.260986	0.261931	0.261003	0.107649	0.755283		0.235025	0.236101	0.234879	0.10672	0.746613		0.203117
		Saddled bichir	0.463297	0.465484	0.464642		0.108331	0.798393			0.40809	0.409723	0.409102	0.107621	0.788107			0.351121	0.352508	0.35158	0.107406	0.77523			0.321243	0.322397	0.321589	0.107527	0.763205		0.282517	0.283688	0.282749	0.106134	0.754165		0.258636	0.25959	0.258653	0.106683	0.7485		0.233016	0.234102	0.23287	0.10581	0.740249		0.20224
		Mississippi paddlefish	0.346225	0.348182	0.347626		0.0810122	0.597056			0.306269	0.307671	0.307322	0.0808099	0.591771			0.268561	0.269713	0.26907	0.082177	0.593131			0.251175	0.25207	0.251494	0.0840786	0.596771		0.220164	0.221065	0.220383	0.0827131	0.587741		0.200269	0.200948	0.200348	0.0826081	0.57959		0.177563	0.178301	0.177472	0.080619	0.564012		0.154036
		Chinese sturgeon	0.343943	0.34589	0.345268		0.0804733	0.593085			0.304468	0.305864	0.305471	0.080331	0.588264			0.267997	0.269154	0.268494	0.082004	0.591883			0.249811	0.250706	0.25009	0.0836183	0.593504		0.218635	0.219553	0.218809	0.0821361	0.583641		0.199701	0.200399	0.199709	0.082367	0.577898		0.178013	0.178787	0.177866	0.0808201	0.565419		0.154347
		Bowfin	0.244255	0.245675	0.24527		0.0571577	0.421249			0.214539	0.215491	0.215298	0.0566059	0.414525			0.187065	0.187833	0.187386	0.0572331	0.413093			0.173033	0.173538	0.173128	0.0578949	0.410925		0.153518	0.154175	0.153614	0.0576715	0.4098		0.139969	0.140338	0.139868	0.0576993	0.404826		0.125334	0.125775	0.125291	0.0568966	0.39805		0.108156
		Alligator gar	0.246163	0.247319	0.246741		0.0575482	0.424128			0.215629	0.216439	0.215976	0.0568441	0.41627			0.186985	0.18762	0.186904	0.0571542	0.412524			0.171558	0.172116	0.171421	0.057382	0.407285		0.150626	0.151295	0.150567	0.0565689	0.401966		0.136573	0.136927	0.136243	0.0562667	0.394775		0.123427	0.123814	0.123129	0.0559851	0.391673		0.107175
		Spotted gar	0.248719	0.2499	0.249287		0.0581455	0.42853			0.217669	0.218493	0.21802	0.0573825	0.420213			0.189065	0.189705	0.188983	0.0577898	0.417111			0.17383	0.174393	0.173688	0.0581413	0.412674		0.15299	0.153641	0.152924	0.0574524	0.408244		0.13861	0.138966	0.138292	0.0571078	0.400676		0.125891	0.12627	0.125606	0.0571032	0.399495		0.109453
		Florida gar	0.24989	0.251075	0.25046		0.0584191	0.430546			0.218937	0.219767	0.219291	0.057717	0.422662			0.189555	0.190199	0.189477	0.0579402	0.418197			0.174387	0.174953	0.174248	0.0583281	0.414		0.153377	0.15403	0.153313	0.0575981	0.409279		0.139068	0.139428	0.138754	0.0572976	0.402008		0.126155	0.126535	0.125871	0.0572233	0.400335		0.109607
	Elopomorpha	Tarpon	0.132657	0.118251	0.130424		0.0370682	0.273191			0.114815	0.102154	0.113144	0.0364961	0.267261			0.091117	0.080594	0.090273	0.0340762	0.245953			0.08136	0.071913	0.08055	0.0336461	0.238812		0.071382	0.063105	0.070611	0.0332089	0.235975		0.06247	0.055446	0.062234	0.0324367	0.22758		0.056408	0.05024	0.05628	0.0323544	0.226352		0.049821
		Japanese eel	0.177244	0.163325	0.175124		0.0400922	0.295478			0.15517	0.14304	0.153666	0.039637	0.290262			0.125859	0.115848	0.125199	0.0373462	0.269555			0.114009	0.104999	0.113417	0.0370324	0.262848		0.100575	0.092765	0.100039	0.0366775	0.260622		0.089266	0.082658	0.089122	0.0358474	0.25151		0.081	0.075167	0.080898	0.0358347	0.2507		0.069895
		American eel	0.18291	0.169013	0.180814		0.0414173	0.305244			0.159691	0.147588	0.158214	0.0408314	0.299009			0.128469	0.118471	0.127815	0.0381451	0.275321			0.116236	0.107236	0.115668	0.0377805	0.268157		0.102004	0.0942	0.101487	0.0372166	0.264453		0.09119	0.084598	0.091081	0.036647	0.25712		0.082549	0.076732	0.082466	0.0365425	0.255652		0.07119
		European eel	0.181155	0.167253	0.17906		0.0410077	0.302225			0.158687	0.146577	0.15721	0.0405666	0.297069			0.129561	0.119558	0.128906	0.038478	0.277723			0.117084	0.108079	0.116515	0.0380632	0.270164		0.102782	0.094972	0.102264	0.0375075	0.26652		0.091902	0.085308	0.091794	0.0369402	0.259177		0.083831	0.078011	0.083749	0.0371235	0.259717		0.072147
	Osteglossomorpha	Butterflyfish	0.305599	0.301527	0.290507		0.0697859	0.514319			0.271855	0.268846	0.258787	0.0701283	0.51355			0.237358	0.235455	0.226447	0.0711754	0.513725			0.213198	0.211504	0.203363	0.069967	0.49661		0.191251	0.189574	0.182621	0.0704406	0.500535		0.170862	0.169797	0.163672	0.0692557	0.485908		0.153201	0.151923	0.146675	0.0682939	0.477785		0.134622
		Silver arawana	0.246512	0.243628	0.231353		0.056092	0.413396			0.218656	0.216667	0.205478	0.0562088	0.411617			0.188783	0.187727	0.177715	0.0564128	0.407172			0.172074	0.17125	0.162153	0.0563106	0.39968		0.153012	0.152118	0.144247	0.05618	0.399202		0.138408	0.13805	0.130935	0.055944	0.392511		0.119832	0.119386	0.113033	0.0532462	0.372512		0.105948
		Arawana	0.2381	0.235195	0.223064		0.054138	0.398995			0.208007	0.205984	0.194944	0.0534136	0.391148			0.176593	0.175439	0.16555	0.052683	0.380252			0.160944	0.159991	0.151004	0.0525744	0.373161		0.143847	0.142812	0.135101	0.0527274	0.374669		0.132117	0.131616	0.124653	0.0533339	0.374198		0.113254	0.11265	0.106455	0.0502394	0.351475		0.099172
		Knifefish	0.257706	0.254708	0.242892		0.0587208	0.43277			0.228603	0.226572	0.215835	0.0588586	0.431022			0.195899	0.194566	0.184973	0.058572	0.422757			0.176533	0.17538	0.166756	0.0577802	0.410111		0.154882	0.153754	0.146215	0.0568644	0.404065		0.136755	0.136204	0.129409	0.055254	0.38767		0.123775	0.12292	0.116978	0.0549728	0.38459		0.105783
		Eastern bottle-nosed mormyrid	0.252786	0.249846	0.237901		0.0575723	0.424305			0.224515	0.222563	0.211675	0.0577835	0.423149			0.191988	0.190743	0.18103	0.0573834	0.414178			0.173045	0.171919	0.163193	0.0566091	0.401799		0.154284	0.153103	0.145571	0.0566277	0.402384		0.140365	0.139716	0.132953	0.0567187	0.397946		0.124216	0.123322	0.117457	0.0551726	0.385989		0.105662
		Elephantnose fish	0.250089	0.247229	0.235217		0.0569505	0.419723			0.222106	0.220218	0.209265	0.0571551	0.418547			0.188272	0.187103	0.177315	0.0562565	0.406045			0.16989	0.16882	0.160039	0.0555611	0.39436		0.150347	0.149201	0.141629	0.0551549	0.391918		0.135925	0.135308	0.128517	0.0548945	0.385147		0.119837	0.118956	0.113099	0.053192	0.372132		0.103244
	Clupeocephala	Atlantic herring	0.303979	0.317213	0.31783		0.0730037	0.538034			0.26845	0.280233	0.280531	0.0727357	0.532644			0.228823	0.238775	0.239278	0.0719506	0.51932			0.207725	0.216602	0.217096	0.0714551	0.507172		0.185431	0.193222	0.193801	0.0715668	0.508537		0.170447	0.177234	0.177773	0.0721564	0.506259		0.153048	0.159035	0.15984	0.0713358	0.499067		0.141109
		Golden-line barbel	0.308383	0.321713	0.322364		0.0740484	0.545734			0.269551	0.28141	0.281768	0.0730441	0.534902			0.226154	0.236214	0.236674	0.0711532	0.513565			0.206427	0.215465	0.215867	0.0710469	0.504275		0.184597	0.192465	0.192991	0.0712666	0.506405		0.167432	0.174222	0.174693	0.0709058	0.497485		0.150716	0.156631	0.157348	0.0702433	0.491423		0.135129
		Red-bellied piranha	0.28931	0.302564	0.303199		0.0695869	0.512852			0.253432	0.265263	0.265605	0.068796	0.503794			0.214812	0.224833	0.225318	0.0676845	0.488528			0.194168	0.203151	0.203601	0.066943	0.475146		0.173592	0.181409	0.182011	0.0671359	0.477053		0.156187	0.162973	0.163515	0.0662819	0.465043		0.141341	0.147261	0.147981	0.0659939	0.461694		0.124348
		Northern pike	0.2739	0.287232	0.287619		0.0659856	0.486311			0.240403	0.252304	0.252384	0.0653568	0.478608			0.204472	0.214604	0.214862	0.0645265	0.465735			0.183084	0.19218	0.192406	0.0632389	0.448856		0.160152	0.16815	0.168398	0.0620962	0.441242		0.145087	0.151996	0.1522	0.0616964	0.432871		0.128822	0.134711	0.135139	0.0602632	0.421603		0.115997
		Grayling	0.250945	0.264236	0.264593		0.0606231	0.446789			0.221314	0.23317	0.23323	0.0603238	0.441752			0.189557	0.199647	0.1999	0.059963	0.432797			0.170593	0.179677	0.179875	0.0590586	0.419185		0.151751	0.159743	0.159986	0.0589433	0.418838		0.138552	0.14546	0.145655	0.0590027	0.413971		0.124525	0.130404	0.130811	0.0583084	0.407927		0.114145
		Silver eye	0.259383	0.272736	0.273296		0.0626165	0.461481			0.226504	0.238342	0.238635	0.0617069	0.45188			0.19425	0.204279	0.204735	0.0614043	0.4432			0.173796	0.182857	0.18324	0.0601445	0.426892		0.155089	0.163058	0.163434	0.0602061	0.427811		0.14024	0.147088	0.147434	0.0597024	0.41888		0.124903	0.130865	0.1314	0.0585243	0.409437		0.113954
		Blackbar soldierfish	0.276703	0.290051	0.290629		0.0666567	0.491257			0.242243	0.25409	0.254376	0.0658495	0.482217			0.207722	0.217774	0.218203	0.0655201	0.472906			0.185676	0.194744	0.195131	0.0641169	0.455087		0.165747	0.173709	0.174076	0.0642005	0.456194		0.15077	0.157611	0.157949	0.0640374	0.449295		0.133878	0.13986	0.140374	0.0625971	0.437931		0.121104
		Yellowfin tuna	0.302297	0.31566	0.316247		0.0726291	0.535273			0.266337	0.278212	0.278507	0.0721956	0.528689			0.229567	0.239647	0.240088	0.0721976	0.521103			0.207991	0.217092	0.217485	0.0715826	0.508077		0.186143	0.194141	0.194517	0.0718602	0.510622		0.169151	0.176023	0.17637	0.0716195	0.502492		0.151435	0.157446	0.157971	0.0705693	0.493704		0.139406
		Internal branch	0.0138269	0.0100064	0.0101498		0.002642	0.0194714			0.009	0.009	0.009	0.00236834	0.0173434			0.009	0.008	0.008	0.00254467	0.0183667			0.008	0.007	0.007	0.00245082	0.0173954		0.007	0.006	0.006	0.00237533	0.0168786		0.006	0.006	0.005	0.00233447	0.016379		0.004	0.004	0.005	0.00196508	0.0137477		0.004
		Tree branch length	4.28673	4.28818	4.28774						3.79952	3.80036	3.80049	R1000	0.886315			3.27448	3.27514	3.27483	R900	0.763797			2.99199	2.99233	2.99227	R800	0.69788		2.6658	2.66676	2.66633	R700	0.621868		2.42719	2.42758	2.42739	R600	0.566147		2.20494	2.20569	2.20488	R500	0.514319		1.95691
Faircloth	Outgroup	Bichir	0.165437	0.163784	0.164503		0.002642
		Lake sturgeon	0.159195	0.157504	0.158229		0.0946425
		Amia calva	0.098315	0.096727	0.097368		0.0910395
		Gar	0.1058	0.104136	0.104844		0.0560524
	Elopomorpha	Megalops sp.	0.0568	0.05365	0.057974		0.0603405
		Slender giant moray	0.109846	0.106792	0.110928		0.0322854
	Osteglossomorpha	Silver arawana	0.106917	0.109692	0.104154		0.0627915
		Butterflyfish	0.152406	0.155108	0.149875		0.0614874
	Clupeocephala	Zebrafish	0.200817	0.20472	0.203573	0.185469	0.0876774
		Banded astyanax	0.183218	0.187135	0.185957		0.116761
		Deep body anchovy	0.200775	0.204722	0.203551		0.10664
		Brook trout	0.158104	0.161968	0.160841		0.116749
		Central mudminnow	0.168367	0.172211	0.171107		0.0921867
		California headlightfish	0.170393	0.174183	0.173108		0.098469
		Cod	0.246754	0.250558	0.249482		0.0992354
		North Atlantic opah	0.170546	0.174341	0.173265		0.143154
		Medaka	0.195745	0.19955	0.198466		0.0993251
		Lyretail cichlid	0.169383	0.173187	0.172103		0.113819
		Pundamilia nyererei	0.169787	0.173591	0.172506		0.0986582
		Burton's mouthbrooder	0.169624	0.173428	0.172344		0.0988904
		Tilapia	0.168667	0.17247	0.171386		0.0987968
		Stickleback	0.179849	0.183654	0.182571		0.0982461
		Taenianotus triacanthus	0.164703	0.168506	0.167422		0.104678
		Fugu	0.208665	0.212477	0.21139		0.0959665
		Spotted green pufferfish	0.213522	0.217334	0.216247		0.121251
		Striated frogfish	0.182838	0.186642	0.185559		0.124044
		Japan surgeonfish	0.16063	0.164434	0.163351		0.106396
		Internal branch	0.00247099	0.006248	0.00313141		0.0936248
		Tree branch length	1.74039	1.73817	1.73995		0.00227162
Internal branch: the branch that leads two sister groups of Osteoglossomorpha and Elopomorpha for Tree 1, Osteoglossomorpha and Clupeomorpha for Tree 2, and Clupeomorpha and Elopomorpha for Tree 3.
Tree length: the sum of lengths of all branches.
Relative tree length: the relative value to tree length of Total set.
RT: ratio of bR to the tree length (average of Tree 1 - 3).
RC: ratio of bR to that of coelacanath (average of Tree 1 - 3).
RBian: the ratio of the bR of Faircloth et al.'s (2013) to bR of Bian data
RTotal, RTeleost, RSlow1000, RSlow500: the ratio of the bR of Faircloth et al.'s (2013) to bR of Total set, Teleost set, Slow1000 set, and Slow500 set of Chen data.
For outgroups, the ratio was taken for bRs of the corresponding species. For Elopomorpha, Osteoglossomorpha, and Clupeocephala, the ratio for averages of bRs was taken.
[truncated: 19 more columns]

## Sheet: Table S3
Table S3. The difference of amino acid frequencies of species from the average for Bian and Chen data..
Data		Species	c2 value
Bian	Outgroup	Coelacanth	312	**
		Gar	34.5	*
	Elopomorpha	European eel	714.5	**
		Tarpon	60.1	**
	Osteglossomorpha	Arawana	337.8	**
		Butterflyfish	34.3	*
		Knifefish	54.2	**
	Clupeocephala	Zebrafish	55.8	**
		Electric eel	20.9
		Stickleback	64	**
		Fugu	138.6	**
		Medaka	18.3
Chen			Subset
			Total		Teleost		Slow1000		Slow500
			c2 value		c2 value		c2 value		c2 value
	Outgroup	Coelacanth	773.622	**	693.39	**	114.264	**	128.423	**
		Bichir	625.709	**	561.905	**	37.0678	*	12.778
		Sturgeon	198.125	**	149.895	**	58.9271	**	72.55	**
		Gar	486.367	**	442.598	**	188.948	**	119.455	**
	Elopomorpha	Japanese eel	238.032	**	207	**	20.3111		38.3954	*
	Osteglossomorpha	Silver arawana	180.543	**	174.108	**	70.8681	**	46.8632	**
	Clupeocephala	Zebrafish	401.195	**	329.319	**	73.4287	**	36.2039	*
		Tetra	69.6	**	61.9935	**	14.0932		8.30427
		Catfish	28605.1	**	24077.6	**	10251.1	**	5748.44	**
		Cod	351.326	**	327.44	**	50.6279	**	28.0797
		Fugu	506.199	**	401.42	**	181.681	**	111.579	**
		Stickleback	643.454	**	533.393	**	153.111	**	84.8083	**
		Tilapia	665.585	**	538.834	**	195.852	**	117.82	**
		Medaka	311.707	**	244.942	**	140.613	**	118.189	**
		Platyfish	410.964	**	306.647	**	150.887	**	99.5765	**
Hughes	Outgroup	Frog	2290.09	**
		Lungfish	59888.1	**
		Coelacanth	1814.82	**
		Saddled bichir	9721.38	**
		Nile bichir	17982.9	**
		Reedfish	879.554	**
		Chinese sturgeon	3496.25	**
		Mississippi paddlefish	315.063	**
		Bowfin	17119.5	**
		Spotted gar	6293	**
		Alligator gar	916.366	**
		Florida gar	1195.94	**
	Elopomorpha	European eel	131.445	**
		Japanese eel	3793.8	**
		American eel	2489.4	**
		Tarpon	298.583	**
	Osteglossomorpha	Eastern bottle-nosed mormyrid	759.12	**
		Butterflyfish	13189.6	**
		Silver arawana	3844.33	**
		Elephantnose fish	2839.65	**
		Arawana	4936.1	**
		Knifefish	5389.47	**
	Clupeocephala	Blackbar soldierfish	6093.75	**
		Red-bellied pranha	6806.64	**
		Grayling	3775.77	**
		Atlantic herring	6622.32	**
		Silver eye	5084.09	**
		Northern pike	5014.75	**
		Yellowfin tuna	4229.58	**
		Golden-line barbel	6659.24	**
Faircloth			Concatenated sequence
			c2 value
	Outgroup	Bichir	4504.61	**
		Lake sturgeon	34581.7	**
		Amia calva	925.721	**
		Gar	2220.95	**
	Elopomorpha	Megalops sp.	16669.7	**
		Slender giant moray	8861.38	**
	Osteglossomorpha	Silver arawana	12145.7	**
		Butterflyfish	10476.3	**
	Clupeocephala	Japan surgeonfish	3889.09	**
		Deep body anchovy	7838.21	**
		Striated frogfish	1470.45	**
		Banded astyanax	1407.48	**
		Zebrafish	893.974	**
		Cod	421.005	**
		Stickleback	11131.2	**
		Burton's mouthbrooder	10040.7	**
		North Atlantic opah	595.018	**
		Lyretail cichlid	9556.17	**
		Tilapia	10698.3	**
		Medaka	9589.81	**
		Pundamilia nyererei	10333.7	**
		Taenianotus triacanthus	3007.08	**
		Fugu	11432	**
		Spotted green pufferfish	11358.2	**
		Central mudminnow	30.7179	**
		California headlightfish	77.7874	**
		Brook trout	38197.2	**
		c2 values are shown.
		*: p< 0.05, **: p < 0.001.

## Sheet: Table S4
Table S4. Tree topologies and the statistical support for different combinations of species in Osteoglossomorpha and Elopomorpha for Bian data.
Combination	Species included		Outgroup
	Osteoglossomorpha	Elopomorpha	CG				C				G
			Tree	BP	AU		Tree	BP	AU		Tree	BP	AU
1	abk	et	1	96	0.961		1	100	1		2	91	0.951
2	abk	e	1	81	0.961		1	100	1		2	89	0.933
3	abk	t	1	83	0.919		1	100	1		2	95	0.982
4	ab	et	1	100	0.993		1	100	1		1	52	0.614
5	ab	e	1	94	0.954		1	100	1		2	41	0.575
6	ab	t	1	99	0.997		1	100	1		2	52	0.641
7	ak	et	1	55	0.624		1	100	0.999		2	92	0.937
8	ak	e	3	46	0.583		1	99	0.997		2	80	0.8
9	ak	t	1	56	0.628		1	100	0.999		2	97	0.973
10	bk	et	1	55	0.682		1	100	0.999		2	99	0.992
11	bk	e	1	46	0.59		1	100	0.998		2	97	0.97
12	bk	t	1	39	0.584		1	100	0.998		2	99	0.993
13	a	et	1	71	0.685		1	100	1		3	72	0.798
14	a	e	1	62	0.628		1	100	1		3	75	0.868
15	a	t	1	92	0.919		1	100	1		1	56	0.708
16	b	et	1	85	0.916		1	95	0.956		2	80	0.854
17	b	e	1	76	0.838		1	99	0.973		2	65	0.699
18	b	t	1	97	0.986		1	100	0.991		2	80	0.871
19	k	et	2	91	0.904		3	92	0.917		2	100	1
20	k	e	2	79	0.767		3	83	0.806		2	98	0.993
21	k	t	2	93	0.942		3	60	0.617		2	100	1
JTTFG was used for the bootstrap analyses.
AU: p value of AU test,
a: awarana, b: butterflyfish, k: knifefish.
e: European eel, t: tarpon.
C: coelacanth
G: gar

## Sheet: TableS5
Table S5. Tree topologies constructed by varying species in Clupeocephala in Bian data.
Species included in Clupeocephala	Outgroup						bR
	C+G		C		G
	Tree	AU	Tree	AU	Tree	AU
z	1	0.999	1	1	1	0.571	0.237478
e	1	0.956	1	1	2	0.905	0.254307
m	1	0.999	1	1	2	0.585	0.317326
f	1	1	1	0.997	1	0.564	0.329467
s	1	0.999	1	1	1	0.837	0.301868
ze	1	0.99	1	1	2	0.827	0.245893
zf	1	0.999	1	1	2	0.786	0.277402
zm	1	0.999	1	1	2	0.74	0.283472
zs	1	0.994	1	1	2	0.867	0.283472
ef	1	0.972	1	1	2	0.972	0.285817
em	1	0.978	1	1	2	0.958	0.291887
es	1	0.889	1	1	2	0.976	0.278088
mf	1	1	1	1	1	0.738	0.323396
ms	1	1	1	1	1	0.801	0.309597
fs	1	1	1	1	1	0.81	0.315667
zef	1	0.981	1	1	2	0.967	0.269704
zem	1	0.986	1	1	2	0.926	0.273751
zes	1	0.934	1	1	2	0.976	0.264551
zfs	1	0.998	1	1	2	0.847	0.289604
zmf	1	0.998	1	1	2	0.783	0.294757
zms	1	0.998	1	1	2	0.879	0.285557
efs	1	0.948	1	1	2	0.978	0.295214
emf	1	0.973	1	1	2	0.973	0.300367
ems	1	0.959	1	1	2	0.976	0.291167
mfs	1	1	1	1	1	0.836	0.31622
zems	1	0.972	1	1	2	0.964	0.277745
zemf	1	0.983	1	1	2	0.952	0.284645
zefs	1	0.97	1	1	2	0.961	0.28078
zmfs	1	0.998	1	1	2	0.825	0.296535
emfs	1	0.952	1	1	2	0.969	0.300742
AU: p value of AU test.
z: zebrafish, e: European eel, m:Medaka, f: fugu, s: stickleback.
C: coelacanth, G: gar.
bR: average bR of species in CC.
Species in Osteoglossomorpha and Elopomorpha were all included.
The average bR of the cases in which Tree 2 was obtained: 0.284 ± 0.015.
The average bR of the cases in which Tree 1 was obtained: 0.304 ± 0.031.

## Sheet: TableS6
Table S6. Tree topologies constructed with different combimations of species in Clupeocephala for Chen data.
Species in Clupeocephala		Total															Teleost															Slow1000															Slow500
		All			Coleacanth			Bichir			Sturgeon		Gar				All			Coelacanth			Bichir			Sturgeon			Gar			All			Coelacanth			Bichir			Sturgeon			Gar			All
		Tree	AU		Tree	AU		Tree	AU		Tree	AU		Tree	AU		Tree	AU		Tree	AU		Tree	AU		Tree	AU		Tree	AU		Tree	AU		Tree	AU		Tree	AU		Tree	AU		Tree	AU		Tree	AU
TeCaCoFSTiPM		1	0.871		1	1		1	0.729		1	0.99		3	0.876		1	0.895		1	1		1	0.533		1	0.978		3	0.603		3	0.965		3	0.637		3	0.907		2	0.578		3	0.973		1	0.556
ZCaCoFSTiPM		1	0.953		1	1		1	0.801		3	0.996		3	0.847		1	0.979		1	1		1	0.669		3	0.991		1	0.617		3	0.927		3	0.514		3	0.961		3	0.751		3	0.986		1	0.644
ZTeCoFSTiPM		1	0.915		1	1		1	0.663		1	0.986		3	0.924		1	0.939		1	0.999		1	0.576		1	0.961		3	0.66		3	0.954		3	0.771		3	0.97		1	0.625		3	0.99		1	0.594
ZTeCaFSTiPM		1	0.938		1	1		1	0.769		1	0.974		3	0.856		1	0.953		1	1		1	0.635		1	0.937		1	0.606		3	0.865		1	0.572		3	0.818		2	0.613		3	0.964		1	0.903
ZTeCaCoSTiPM		1	0.863		1	1		1	0.535		1	0.969		3	0.925		1	0.914		1	1		3	0.573		1	0.948		3	0.61		3	0.911		3	0.697		3	0.949		1	0.714		3	0.989		1	0.696
ZTeCaCoFTiPM		1	0.931		1	1		1	0.732		1	0.991		3	0.884		1	0.955		1	1		1	0.614		1	0.975		3	0.572		3	0.924		3	0.621		3	0.95		2	0.626		3	0.985		1	0.727
ZTeCaCoFSPM		1	0.878		1	1		1	0.552		3	0.986		3	0.941		1	0.92		1	1		3	0.549		3	0.949		3	0.633		3	0.916		3	0.659		3	0.945		3	0.742		3	0.992		1	0.695
ZTeCaCoFSTiM		1	0.887		1	1		1	0.523		1	0.987		3	0.918		1	0.929		1	1		3	0.582		1	0.958		3	0.635		3	0.933		3	0.683		3	0.957		1	0.64		3	0.988		1	0.714
CaCoFSTiPM		1	0.926		1	1		1	0.93		1	1		3	0.854		1	0.964		1	1		1	0.86		1	0.999		1	0.633		3	0.962		1	0.65		3	0.857		1	0.762		3	0.981		3	0.712
TeCoFSTiPM		1	0.803		1	1		1	0.607		1	0.976		3	0.925		1	0.851		1	1		1	0.511		1	0.947		3	0.721		3	0.977		3	0.747		3	0.926		3	0.621		3	0.983		3	0.57
TeCaFSTiPM		1	0.909		1	1		1	0.901		1	0.983		3	0.834		1	0.94		1	1		1	0.743		1	0.953		1	0.635		3	0.948		1	0.601		3	0.785		2	0.769		3	0.948		1	0.8
TeCaCoSTiPM		1	0.818		1	1		1	0.629		1	0.981		3	0.919		1	0.867		1	1		3	0.52		1	0.958		3	0.626		3	0.958		3	0.675		3	0.905		1	0.58		3	0.979		3	0.584
TeCaCoFTiPM		1	0.925		1	1		1	0.847		1	0.996		3	0.845		1	0.924		1	1		1	0.705		1	0.981		1	0.578		3	0.958		3	0.57		3	0.866		2	0.657		3	0.97		1	0.624
TeCaCoFSPM		1	0.828		1	1		1	0.703		1	0.994		3	0.91		1	0.858		1	1		1	0.538		1	0.973		3	0.655		3	0.962		3	0.636		3	0.896		1	0.629		3	0.98		1	0.581
TeCaCoFSTiM		1	0.854		1	1		1	0.63		1	0.988		3	0.887		1	0.877		1	1		3	0.54		1	0.962		3	0.604		3	0.962		3	0.714		3	0.928		2	0.525		3	0.974		1	0.595
TeCaCoFSTiP		1	0.839		1	1		1	0.627		1	0.989		3	0.89		1	0.878		1	1		3	0.537		1	0.964		3	0.608		3	0.952		3	0.675		3	0.917		1	0.52		3	0.974		1	0.6
ZCoFSTiPM		1	0.968		1	1		1	0.871		1	0.998		3	0.851		1	0.979		1	1		1	0.753		1	0.993		3	0.602		3	0.929		3	0.569		3	0.944		1	0.873		3	0.987		1	0.546
ZCaFSTiPM		1	0.985		1	1		1	0.947		1	0.998		3	0.759		1	0.991		1	1		1	0.853		1	0.993		1	0.735		3	0.89		1	0.773		3	0.908		1	0.644		3	0.981		1	0.879
ZCaCoSTiPM		1	0.932		1	1		1	0.764		1	0.996		3	0.848		1	0.967		1	1		1	0.642		1	0.99		1	0.643		3	0.917		3	0.576		3	0.956		1	0.852		3	0.989		1	0.602
ZCaCoFTiPM		1	0.975		1	1		1	0.91		1	0.999		3	0.784		1	0.987		1	1		1	0.83		1	0.997		1	0.675		3	0.918		1	0.556		3	0.939		1	0.649		3	0.981		1	0.698
ZCaCoFSPM		1	0.943		1	1		1	0.773		1	0.997		3	0.879		1	0.973		1	1		1	0.676		1	0.99		1	0.584		3	0.908		3	0.533		3	0.955		1	0.824		3	0.991		1	0.616
ZCaCoFSTiM		1	0.941		1	1		1	0.758		1	0.997		3	0.863		1	0.971		1	1		1	0.615		1	0.989		1	0.575		3	0.925		3	0.573		3	0.965		1	0.795		3	0.988		1	0.674
ZCaCoFSTiP		1	0.938		1	1		1	0.713		1	0.995		3	0.848		1	0.973		1	1		1	0.621		1	0.989		1	0.603		3	0.899		1	0.508		3	0.956		1	0.795		3	0.982		1	0.656
ZTeFSTiPM		1	0.957		1	1		1	0.837		1	0.978		3	0.838		1	0.972		1	1		1	0.725		1	0.936		1	0.64		3	0.89		3	0.501		3	0.852		2	0.558		3	0.966		1	0.901
ZTeCoSTiPM		1	0.87		1	1		1	0.56		1	0.981		3	0.929		1	0.927		1	1		3	0.51		1	0.947		3	0.649		3	0.944		3	0.846		3	0.96		1	0.728		3	0.993		1	0.619
ZTeCoFTiPM		1	0.93		1	1		1	0.788		1	0.992		3	0.914		1	0.947		1	1		1	0.697		1	0.976		3	0.638		3	0.958		3	0.717		3	0.961		2	0.552		3	0.99		1	0.659
ZTeCoFSPM		1	0.884		1	1		1	0.614		1	0.99		3	0.943		1	0.915		1	1		1	0.544		1	0.957		3	0.684		3	0.953		3	0.807		3	0.973		1	0.744		3	0.995		1	0.604
ZTeCoFSTiM		1	0.899		1	1		1	0.579		1	0.987		3	0.932		1	0.933		1	1		1	0.508		1	0.953		3	0.668		3	0.957		3	0.795		3	0.974		1	0.675		3	0.992		1	0.661
ZTeCoFSTiP		1	0.886		1	1		1	0.531		1	0.986		3	0.929		1	0.922		1	1		3	0.542		1	0.958		3	0.673		3	0.948		3	0.753		3	0.962		1	0.688		3	0.989		1	0.638
ZTeCaSTiPM		1	0.927		1	1		1	0.731		1	0.961		3	0.841		1	0.954		1	1		1	0.622		1	0.924		1	0.673		3	0.861		1	0.593		3	0.811		2	0.635		3	0.966		1	0.883
ZTeCaFTiPM		1	0.975		1	1		1	0.909		1	0.991		3	0.761		1	0.981		1	1		1	0.808		1	0.977		1	0.724		3	0.824		1	0.734		3	0.707		2	0.723		3	0.95		1	0.93
ZTeCaFSPM		1	0.93		1	1		1	0.721		1	0.969		3	0.871		1	0.952		1	1		1	0.604		1	0.938		1	0.586		3	0.842		1	0.622		3	0.82		1	0.689		3	0.977		1	0.938
ZTeCaFSTiM		1	0.937		1	1		1	0.73		1	0.972		3	0.868		1	0.953		1	1		1	0.572		1	0.931		1	0.597		3	0.871		1	0.591		3	0.837		2	0.586		3	0.975		1	0.933
ZTeCaFSTiP		1	0.929		1	1		1	0.703		1	0.963		3	0.85		1	0.959		1	1		1	0.546		1	0.933		1	0.636		3	0.839		1	0.642		3	0.818		1	0.567		3	0.96		1	0.943
ZTeCaCoTiPM		1	0.927		1	1		1	0.743		1	0.99		3	0.905		1	0.949		1	1		1	0.654		1	0.97		3	0.587		3	0.919		3	0.594		3	0.905		2	0.699		3	0.973		1	0.705
ZTeCaCoSPM		1	0.817		1	1		3	0.531		1	0.979		3	0.947		1	0.87		1	1		3	0.596		1	0.927		3	0.672		3	0.929		3	0.768		3	0.959		1	0.755		3	0.996		1	0.615
ZTeCaCoSTiM		1	0.852		1	1		3	0.581		1	0.973		3	0.929		1	0.907		1	1		3	0.654		1	0.937		3	0.656		3	0.927		3	0.737		3	0.956		1	0.691		3	0.988		1	0.725
ZTeCaCoSTiP		1	0.872		1	1		3	0.515		1	0.977		3	0.915		1	0.914		1	1		3	0.588		1	0.948		3	0.597		3	0.902		3	0.694		3	0.93		1	0.765		3	0.985		1	0.706
ZTeCaCoFPM		1	0.908		1	1		1	0.732		1	0.991		3	0.903		1	0.94		1	1		1	0.628		1	0.967		3	0.611		3	0.908		3	0.577		3	0.924		1	0.628		3	0.985		1	0.751
ZTeCaCoFTiM		1	0.925		1	1		1	0.723		1	0.991		3	0.877		1	0.954		1	1		1	0.618		1	0.978		1	0.589		3	0.912		3	0.625		3	0.922		2	0.566		3	0.984		1	0.773
ZTeCaCoFTiP		1	0.947		1	1		1	0.697		1	0.993		3	0.873		1	0.959		1	1		1	0.599		1	0.977		1	0.568		3	0.892		3	0.513		3	0.917		2	0.572		3	0.98		1	0.788
ZTeCaCoFSM		1	0.861		1	1		1	0.512		1	0.986		3	0.928		1	0.908		1	1		3	0.618		1	0.946		3	0.654		3	0.947		3	0.742		3	0.969		1	0.721		3	0.994		1	0.659
ZTeCaCoFSP		1	0.836		1	1		3	0.552		1	0.98		3	0.933		1	0.906		1	1		3	0.646		1	0.951		3	0.67		3	0.901		3	0.701		3	0.942		1	0.784		3	0.988		1	0.678
ZTeCaCoFSTi		1	0.89		1	1		3	0.536		1	0.986		3	0.888		1	0.921		1	1		3	0.655		1	0.95		3	0.573		3	0.923		3	0.677		3	0.959		1	0.664		3	0.987		1	0.712
CoFSTiPM		1	0.849		1	0.998		1	0.994		1	1		3	0.922		1	0.936		1	1		1	0.984		1	1		3	0.762		3	0.988		3	0.774		3	0.919		1	0.858		3	0.998		3	0.644
CaFSTiPM		1	0.969		1	1		1	0.996		1	1		3	0.779		1	0.984		1	1		1	0.977		1	0.999		1	0.705		3	0.918		1	0.916		3	0.716		1	0.626		3	0.971		1	0.688
CaCoSTiPM		1	0.902		1	1		1	0.901		1	1		3	0.864		1	0.963		1	1		1	0.82		1	1		1	0.636		3	0.949		1	0.536		3	0.865		1	0.852		3	0.981		3	0.728
CaCoFTiPM		1	0.964		1	1		1	0.979		1	1		3	0.748		1	0.983		1	1		1	0.941		1	1		1	0.674		3	0.954		1	0.731		3	0.824		1	0.664		3	0.978		3	0.661
CaCoFSPM		1	0.905		1	1		1	0.91		1	1		3	0.888		1	0.95		1	1		1	0.851		1	0.998		3	0.574		3	0.956		1	0.628		3	0.837		1	0.879		3	0.989		3	0.678
CaCoFSTiM		1	0.927		1	1		1	0.898		1	1		3	0.859		1	0.972		1	1		1	0.792		1	0.999		1	0.581		3	0.961		1	0.583		3	0.893		1	0.783		3	0.985		3	0.669
CaCoFSTiP		1	0.907		1	1		1	0.884		1	0.999		3	0.871		1	0.958		1	1		1	0.793		1	0.998		1	0.609		3	0.954		1	0.619		3	0.863		1	0.79		3	0.984		3	0.686
TeFSTiPM		1	0.878		1	1		1	0.857		1	0.969		3	0.87		1	0.907		1	1		1	0.694		1	0.912		3	0.632		3	0.94		1	0.574		3	0.723		2	0.718		3	0.933		1	0.796
TeCoSTiPM		1	0.73		1	1		1	0.544		1	0.966		3	0.952		1	0.777		1	1		3	0.574		1	0.918		3	0.74		3	0.979		3	0.772		3	0.924		3	0.621		3	0.987		3	0.611
TeCoFTiPM		1	0.873		1	1		1	0.787		1	0.992		3	0.901		1	0.884		1	1		1	0.695		1	0.968		3	0.693		3	0.982		3	0.648		3	0.884		2	0.624		3	0.978		1	0.576
TeCoFSPM		1	0.712		1	1		1	0.567		1	0.978		3	0.96		1	0.779		1	1		3	0.555		1	0.938		3	0.793		3	0.972		3	0.738		3	0.915		3	0.567		3	0.989		1	0.6
TeCoFSTiM		1	0.782		1	1		1	0.519		1	0.979		3	0.937		1	0.83		1	1		3	0.571		1	0.938		3	0.731		3	0.983		3	0.773		3	0.929		3	0.613		3	0.984		1	0.579
TeCoFSTiP		1	0.774		1	1		3	0.475		1	0.974		3	0.946		1	0.825		1	1		3	0.594		1	0.941		3	0.756		3	0.976		3	0.752		3	0.917		3	0.658		3	0.985		1	0.601
TeCaSTiPM		1	0.877		1	1		1	0.877		1	0.978		3	0.831		1	0.915		1	1		1	0.688		1	0.94		1	0.642		3	0.948		1	0.559		3	0.777		2	0.762		3	0.954		1	0.731
TeCaFTiPM		1	0.975		1	1		1	0.963		1	0.997		3	0.734		1	0.972		1	1		1	0.884		1	0.976		1	0.723		3	0.913		1	0.74		3	0.626		2	0.847		3	0.924		1	0.845
TeCaFSPM		1	0.915		1	1		1	0.885		1	0.985		3	0.802		1	0.942		1	1		1	0.74		1	0.948		1	0.652		3	0.915		1	0.64		3	0.739		2	0.594		3	0.957		1	0.847
TeCaFSTiM		1	0.92		1	1		1	0.844		1	0.984		3	0.825		1	0.938		1	1		1	0.692		1	0.943		1	0.637		3	0.945		1	0.58		3	0.828		2	0.768		3	0.943		1	0.828
TeCaFSTiP		1	0.904		1	1		1	0.833		1	0.983		3	0.814		1	0.939		1	1		1	0.664		1	0.938		1	0.66		3	0.938		1	0.574		3	0.787		2	0.739		3	0.961		1	0.802
TeCaCoTiPM		1	0.905		1	1		1	0.837		1	0.992		3	0.882		1	0.936		1	1		1	0.687		1	0.974		1	0.569		3	0.942		3	0.524		3	0.797		2	0.683		3	0.964		1	0.602
TeCaCoSPM		1	0.756		1	1		1	0.594		1	0.979		3	0.934		1	0.819		1	1		3	0.554		1	0.95		3	0.689		3	0.97		3	0.726		3	0.917		1	0.64		3	0.992		3	0.586
TeCaCoSTiM		1	0.797		1	1		1	0.523		1	0.99		3	0.932		1	0.842		1	1		3	0.615		1	0.957		3	0.631		3	0.966		3	0.717		3	0.926		1	0.544		3	0.981		1	0.577
TeCaCoSTiP		1	0.825		1	1		1	0.565		1	0.986		3	0.904		1	0.886		1	1		3	0.553		1	0.967		3	0.561		3	0.961		3	0.693		3	0.916		1	0.619		3	0.978		3	0.56
TeCaCoFPM		1	0.901		1	1		1	0.849		1	0.997		3	0.855		1	0.915		1	1		1	0.713		1	0.979		3	0.549		3	0.917		3	0.529		3	0.784		1	0.588		3	0.97		1	0.681
TeCaCoFTiM		1	0.923		1	1		1	0.816		1	0.996		3	0.836		1	0.932		1	1		1	0.678		1	0.984		1	0.599		3	0.96		3	0.65		3	0.878		2	0.631		3	0.974		1	0.623
TeCaCoFTiP		1	0.924		1	1		1	0.828		1	0.997		3	0.833		1	0.939		1	1		1	0.673		1	0.984		1	0.582		3	0.933		3	0.527		3	0.857		2	0.626		3	0.967		1	0.677
TeCaCoFSM		1	0.832		1	1		1	0.652		1	0.993		3	0.906		1	0.84		1	1		3	0.534		1	0.96		3	0.663		3	0.969		3	0.737		3	0.923		1	0.578		3	0.991		1	0.569
TeCaCoFSP		1	0.812		1	1		1	0.589		1	0.992		3	0.915		1	0.85		1	1		3	0.578		1	0.969		3	0.656		3	0.958		3	0.67		3	0.889		1	0.672		3	0.984		1	0.578
TeCaCoFSTi		1	0.84		1	1		1	0.569		1	0.989		3	0.873		1	0.868		1	1		3	0.608		1	0.966		3	0.592		3	0.967		3	0.711		3	0.939		2	0.537		3	0.977		3	0.616
ZFSTiPM		1	0.989		1	1		1	0.978		1	0.998		3	0.659		1	0.99		1	1		1	0.925		1	0.994		1	0.754		3	0.854		1	0.789		3	0.84		1	0.791		3	0.965		1	0.868
ZCoSTiPM		1	0.956		1	1		1	0.815		1	0.998		3	0.858		1	0.979		1	1		1	0.709		1	0.988		1	0.562		3	0.937		3	0.704		3	0.947		1	0.889		3	0.99		3	0.611
ZCoFTiPM		1	0.979		1	1		1	0.949		1	1		3	0.797		1	0.986		1	1		1	0.885		1	0.998		1	0.61		3	0.944		1	0.601		3	0.919		1	0.798		3	0.985		1	0.639
ZCoFSPM		1	0.96		1	1		1	0.825		1	0.999		3	0.89		1	0.973		1	1		1	0.721		1	0.992		3	0.632		3	0.933		3	0.611		3	0.962		1	0.904		3	0.99		1	0.572
ZCoFSTiM		1	0.961		1	1		1	0.827		1	0.998		3	0.854		1	0.975		1	1		1	0.723		1	0.991		3	0.607		3	0.943		3	0.593		3	0.947		1	0.887		3	0.985		1	0.596
ZCoFSTiP		1	0.961		1	1		1	0.786		1	0.998		3	0.866		1	0.97		1	1		1	0.67		1	0.984		3	0.62		3	0.916		3	0.513		3	0.932		1	0.892		3	0.98		1	0.587
ZCaSTiPM		1	0.981		1	1		1	0.929		1	0.998		3	0.724		1	0.988		1	1		1	0.855		1	0.993		1	0.775		3	0.861		1	0.712		3	0.889		1	0.688		3	0.98		1	0.871
ZCaFTiPM		1	0.991		1	1		1	0.99		1	0.999		3	0.616		1	0.997		1	1		1	0.952		1	0.997		1	0.774		3	0.859		1	0.869		3	0.818		2	0.603		3	0.955		1	0.92
ZCaFSPM		1	0.976		1	1		1	0.929		1	0.997		3	0.787		1	0.99		1	1		1	0.838		1	0.992		1	0.705		3	0.888		1	0.759		3	0.903		1	0.791		3	0.988		1	0.858
ZCaFSTiM		1	0.982		1	1		1	0.92		1	0.996		3	0.788		1	0.991		1	1		1	0.819		1	0.993		1	0.698		3	0.887		1	0.739		3	0.912		1	0.698		3	0.98		1	0.901
ZCaFSTiP		1	0.969		1	1		1	0.892		1	0.996		3	0.732		1	0.99		1	1		1	0.799		1	0.988		1	0.73		3	0.872		1	0.784		3	0.886		1	0.687		3	0.979		1	0.906
ZCaCoTiPM		1	0.973		1	1		1	0.901		1	0.999		3	0.784		1	0.99		1	1		1	0.843		1	0.995		1	0.692		3	0.901		1	0.565		3	0.906		1	0.606		3	0.966		1	0.696
ZCaCoSPM		1	0.907		1	1		1	0.726		1	0.995		3	0.876		1	0.957		1	1		1	0.622		1	0.984		1	0.612		3	0.929		3	0.645		3	0.958		1	0.864		3	0.992		1	0.539
ZCaCoSTiM		1	0.923		1	1		1	0.695		1	0.997		3	0.872		1	0.968		1	1		1	0.556		1	0.984		1	0.623		3	0.938		3	0.634		3	0.97		1	0.847		3	0.991		1	0.619
ZCaCoSTiP		1	0.921		1	0.999		1	0.725		1	0.997		3	0.832		1	0.971		1	1		1	0.628		1	0.984		1	0.682		3	0.889		3	0.564		3	0.95		1	0.874		3	0.985		1	0.628
ZCaCoFPM		1	0.962		1	1		1	0.901		1	0.999		3	0.822		1	0.981		1	1		1	0.83		1	0.996		1	0.666		3	0.902		1	0.579		3	0.911		1	0.749		3	0.987		1	0.701
ZCaCoFTiM		1	0.97		1	1		1	0.907		1	1		3	0.779		1	0.988		1	1		1	0.81		1	0.999		1	0.68		3	0.931		1	0.535		3	0.932		1	0.72		3	0.986		1	0.712
ZCaCoFTiP		1	0.972		1	1		1	0.885		1	0.999		3	0.771		1	0.985		1	1		1	0.806		1	0.995		1	0.697		3	0.894		1	0.642		3	0.921		1	0.681		3	0.979		1	0.785
ZCaCoFSM		1	0.938		1	1		1	0.763		1	0.998		3	0.865		1	0.974		1	1		1	0.626		1	0.991		1	0.585		3	0.957		3	0.64		3	0.976		1	0.83		3	0.995		1	0.573
ZCaCoFSP		1	0.92		1	1		1	0.697		1	0.996		3	0.873		1	0.967		1	1		1	0.559		1	0.985		1	0.587		3	0.906		1	0.501		3	0.948		1	0.862		3	0.986		1	0.628
ZCaCoFSTi		1	0.933		1	1		1	0.692		1	0.996		3	0.831		1	0.971		1	1		1	0.552		1	0.989		1	0.602		3	0.923		3	0.577		3	0.958		1	0.773		3	0.987		1	0.639
ZTeSTiPM		1	0.946		1	1		1	0.783		1	0.969		3	0.831		1	0.963		1	1		1	0.702		1	0.933		1	0.688		3	0.876		3	0.535		3	0.856		1	0.581		3	0.968		1	0.866
ZTeFTiPM		1	0.983		1	1		1	0.951		1	0.996		3	0.72		1	0.988		1	1		1	0.883		1	0.979		1	0.736		3	0.822		1	0.722		3	0.732		2	0.712		3	0.945		1	0.942
ZTeFSPM		1	0.939		1	1		1	0.772		1	0.979		3	0.873		1	0.965		1	1		1	0.674		1	0.93		1	0.602		3	0.863		1	0.531		3	0.856		1	0.725		3	0.972		1	0.93
ZTeFSTiM		1	0.951		1	1		1	0.779		1	0.976		3	0.862		1	0.968		1	1		1	0.685		1	0.931		1	0.621		3	0.885		3	0.527		3	0.853		1	0.568		3	0.972		1	0.899
ZTeFSTiP		1	0.941		1	1		1	0.749		1	0.974		3	0.841		1	0.964		1	1		1	0.637		1	0.921		1	0.635		3	0.872		1	0.525		3	0.837		1	0.576		3	0.965		1	0.917
ZTeCoTiPM		1	0.921		1	1		1	0.802		1	0.992		3	0.896		1	0.952		1	1		1	0.739		1	0.971		3	0.597		3	0.932		3	0.689		3	0.914		2	0.619		3	0.981		1	0.685
ZTeCoSPM		1	0.831		1	1		1	0.523		1	0.977		3	0.957		1	0.906		1	1		3	0.546		1	0.938		3	0.708		3	0.959		3	0.882		3	0.977		1	0.78		3	0.997		1	0.558
ZTeCoSTiM		1	0.848		1	1		3	0.534		1	0.981		3	0.943		1	0.912		1	1		3	0.605		1	0.934		3	0.669		3	0.955		3	0.86		3	0.974		1	0.721		3	0.992		1	0.638
ZTeCoSTiP		1	0.873		1	1		3	0.513		1	0.98		3	0.937		1	0.919		1	1		3	0.579		1	0.948		3	0.644		3	0.938		3	0.82		3	0.96		1	0.761		3	0.994		1	0.602
ZTeCoFPM		1	0.91		1	0.999		1	0.78		1	0.994		3	0.919		1	0.939		1	1		1	0.704		1	0.967		3	0.666		3	0.936		3	0.696		3	0.947		1	0.676		3	0.99		1	0.694
ZTeCoFTiM		1	0.935		1	1		1	0.769		1	0.996		3	0.906		1	0.959		1	1		1	0.69		1	0.976		3	0.595		3	0.957		3	0.743		3	0.954		1	0.59		3	0.989		1	0.711
ZTeCoFTiP		1	0.925		1	1		1	0.747		1	0.992		3	0.906		1	0.957		1	1		1	0.65		1	0.974		3	0.615		3	0.932		3	0.655		3	0.953		1	0.574		3	0.983		1	0.724
ZTeCoFSM		1	0.852		1	1		1	0.536		1	0.988		3	0.95		1	0.91		1	0.998		3	0.543		1	0.955		3	0.683		3	0.971		3	0.863		3	0.983		1	0.704		3	0.996		1	0.549
ZTeCoFSP		1	0.845		1	1		3	0.525		1	0.984		3	0.95		1	0.912		1	1		3	0.581		1	0.952		3	0.705		3	0.948		3	0.806		3	0.97		1	0.787		3	0.995		1	0.569
ZTeCoFSTi		1	0.877		1	1		1	0.493		1	0.987		3	0.916		1	0.929		1	1		3	0.597		1	0.956		3	0.642		3	0.959		3	0.82		3	0.969		1	0.665		3	0.994		1	0.622
ZTeCaTiPM		1	0.977		1	1		1	0.931		1	0.992		3	0.731		1	0.99		1	1		1	0.879		1	0.974		1	0.761		3	0.792		1	0.752		3	0.585		2	0.781		3	0.922		1	0.848
ZTeCaSPM		1	0.917		1	1		1	0.685		1	0.962		3	0.883		1	0.948		1	1		1	0.594		1	0.916		1	0.602		3	0.852		3	0.515		3	0.853		1	0.678		3	0.983		1	0.904
ZTeCaSTiM		1	0.922		1	1		1	0.658		1	0.956		3	0.875		1	0.953		1	1		1	0.537		1	0.906		1	0.638		3	0.877		1	0.514		3	0.85		2	0.591		3	0.97		1	0.886
ZTeCaSTiP		1	0.929		1	1		1	0.68		1	0.962		3	0.814		1	0.959		1	1		1	0.555		1	0.924		1	0.7		3	0.841		1	0.598		3	0.796		1	0.62		3	0.962		1	0.872
ZTeCaFPM		1	0.981		1	1		1	0.929		1	0.989		3	0.769		1	0.98		1	1		1	0.834		1	0.962		1	0.682		3	0.758		1	0.738		3	0.666		2	0.598		3	0.965		1	0.951
ZTeCaFTiM		1	0.974		1	1		1	0.907		1	0.99		3	0.738		1	0.983		1	1		1	0.819		1	0.97		1	0.743		3	0.83		1	0.713		3	0.703		2	0.702		3	0.958		1	0.944
ZTeCaFTiP		1	0.98		1	1		1	0.904		1	0.994		3	0.725		1	0.981		1	1		1	0.808		1	0.974		1	0.732		3	0.763		1	0.807		3	0.656		2	0.657		3	0.929		1	0.917
ZTeCaFSM		1	0.926		1	1		1	0.714		1	0.978		3	0.892		1	0.948		1	1		1	0.561		1	0.915		1	0.563		3	0.929		1	0.558		3	0.896		1	0.623		3	0.99		1	0.863
ZTeCaFSP		1	0.929		1	1		1	0.637		1	0.966		3	0.847		1	0.947		1	1		1	0.523		1	0.912		1	0.604		3	0.771		1	0.604		3	0.764		1	0.756		3	0.96		1	0.956
ZTeCaFSTi		1	0.952		1	1		1	0.69		1	0.976		3	0.792		1	0.966		1	1		1	0.545		1	0.933		1	0.661		3	0.837		1	0.606		3	0.794		2	0.572		3	0.952		1	0.931
ZTeCaCoPM		1	0.897		1	1		1	0.721		1	0.988		3	0.938		1	0.943		1	1		1	0.629		1	0.966		3	0.635		3	0.883		3	0.616		3	0.884		2	0.611		3	0.976		1	0.756
ZTeCaCoTiM		1	0.904		1	1		1	0.716		1	0.99		3	0.916		1	0.946		1	1		1	0.595		1	0.97		3	0.593		3	0.925		3	0.635		3	0.901		2	0.674		3	0.981		1	0.703
ZTeCaCoTiP		1	0.936		1	1		1	0.718		1	0.992		3	0.87		1	0.958		1	1		1	0.623		1	0.976		1	0.602		3	0.884		3	0.608		3	0.866		2	0.623		3	0.967		1	0.722
ZTeCaCoSM		1	0.723		1	1		3	0.635		1	0.968		3	0.958		1	0.82		1	1		3	0.693		1	0.922		3	0.738		3	0.959		3	0.822		3	0.967		1	0.732		3	0.996		3	0.59
ZTeCaCoSP		1	0.771		1	1		3	0.647		1	0.963		3	0.946		1	0.875		1	1		3	0.686		1	0.916		3	0.695		3	0.922		3	0.786		3	0.958		1	0.795		3	0.993		1	0.59
ZTeCaCoSTi		1	0.832		1	1		3	0.608		1	0.979		3	0.913		1	0.915		1	1		3	0.678		1	0.938		3	0.582		3	0.915		3	0.747		3	0.943		1	0.751		3	0.992		1	0.657
ZTeCaCoFM		1	0.896		1	1		1	0.741		1	0.995		3	0.915		1	0.934		1	1		1	0.625		1	0.979		3	0.64		3	0.933		3	0.633		3	0.946		1	0.652		3	0.988		1	0.686
ZTeCaCoFP		1	0.906		1	1		1	0.657		1	0.993		3	0.899		1	0.944		1	1		1	0.557		1	0.98		3	0.592		3	0.906		3	0.581		3	0.924		1	0.662		3	0.987		1	0.723
ZTeCaCoFTi		1	0.939		1	1		1	0.723		1	0.997		3	0.855		1	0.956		1	1		1	0.593		1	0.981		1	0.626		3	0.913		3	0.624		3	0.927		2	0.587		3	0.982		1	0.781
ZTeCaCoFS		1	0.795		1	1		3	0.696		1	0.983		3	0.933		1	0.855		1	1		3	0.741		1	0.94		3	0.668		3	0.95		3	0.811		3	0.979		1	0.749		3	0.996		1	0.622
FSTiPM		1	0.96		1	1		1	1		1	1		3	0.72		1	0.986		1	1		1	1		1	1		1	0.68		3	0.919		1	0.841		1	0.504		1	0.823		3	0.989		1	0.836
CoSTiPM		1	0.743		1	1		1	0.988		1	1		3	0.944		1	0.893		1	1		1	0.956		1	1		3	0.769		3	0.991		3	0.853		3	0.936		1	0.904		3	0.999		3	0.727
CoFTiPM		1	0.951		1	1		1	0.999		1	1		3	0.813		1	0.968		1	1		1	0.997		1	1		3	0.639		3	0.98		3	0.513		3	0.823		1	0.828		3	0.997		3	0.591
CoFSPM		1	0.776		1	1		1	0.984		1	1		3	0.954		1	0.895		1	1		1	0.968		1	1		3	0.823		3	0.994		3	0.816		3	0.945		1	0.917		3	0.999		3	0.628
CoFSTiM		1	0.851		1	1		1	0.99		1	1		3	0.914		1	0.925		1	1		1	0.966		1	1		3	0.75		3	0.99		3	0.817		3	0.94		1	0.856		3	0.999		3	0.63
CoFSTiP		1	0.78		1	1		1	0.984		1	1		3	0.943		1	0.888		1	1		1	0.95		1	1		3	0.82		3	0.981		3	0.762		3	0.912		1	0.874		3	0.998		3	0.653
CaSTiPM		1	0.951		1	1		1	0.992		1	1		3	0.769		1	0.987		1	1		1	0.981		1	0.999		1	0.756		3	0.942		1	0.879		3	0.758		1	0.738		3	0.981		1	0.666
CaFTiPM		1	0.993		1	1		1	0.999		1	1		3	0.554		1	0.997		1	1		1	0.996		1	1		1	0.698		3	0.884		1	0.956		3	0.565		2	0.693		3	0.946		1	0.719
CaFSPM		1	0.962		1	1		1	0.993		1	1		3	0.818		1	0.981		1	1		1	0.974		1	0.997		1	0.696		3	0.914		1	0.894		3	0.657		1	0.834		3	0.982		1	0.771
CaFSTiM		1	0.963		1	1		1	0.986		1	1		3	0.77		1	0.99		1	1		1	0.967		1	0.999		1	0.647		3	0.903		1	0.922		3	0.747		1	0.647		3	0.961		1	0.756
CaFSTiP		1	0.96		1	1		1	0.983		1	0.999		3	0.75		1	0.985		1	1		1	0.958		1	0.998		1	0.734		3	0.909		1	0.908		3	0.709		1	0.671		3	0.974		1	0.719
CaCoTiPM		1	0.956		1	1		1	0.979		1	1		3	0.763		1	0.987		1	1		1	0.958		1	0.999		1	0.664		3	0.947		1	0.7		3	0.781		1	0.604		3	0.979		3	0.701
CaCoSPM		1	0.813		1	1		1	0.865		1	0.999		3	0.926		1	0.924		1	1		1	0.808		1	0.997		3	0.615		3	0.982		3	0.59		3	0.921		1	0.896		3	0.992		3	0.782
CaCoSTiM		1	0.891		1	1		1	0.811		1	1		3	0.891		1	0.964		1	1		1	0.745		1	0.998		1	0.601		3	0.954		1	0.519		3	0.9		1	0.875		3	0.983		3	0.723
CaCoSTiP		1	0.872		1	1		1	0.863		1	0.999		3	0.864		1	0.949		1	1		1	0.782		1	0.997		1	0.657		3	0.966		3	0.509		3	0.876		1	0.841		3	0.987		3	0.74
CaCoFPM		1	0.947		1	1		1	0.981		1	1		3	0.819		1	0.974		1	1		1	0.953		1	1		1	0.63		3	0.955		1	0.705		3	0.74		1	0.809		3	0.986		3	0.66
CaCoFTiM		1	0.966		1	1		1	0.971		1	1		3	0.759		1	0.983		1	1		1	0.924		1	1		1	0.64		3	0.944		1	0.702		3	0.842		1	0.702		3	0.98		3	0.683
CaCoFTiP		1	0.955		1	1		1	0.978		1	1		3	0.766		1	0.981		1	1		1	0.919		1	0.999		1	0.673		3	0.933		1	0.716		3	0.796		1	0.652		3	0.975		3	0.594
CaCoFSM		1	0.875		1	1		1	0.876		1	1		3	0.9		1	0.927		1	1		1	0.767		1	0.997		3	0.631		3	0.974		1	0.519		3	0.916		1	0.876		3	0.994		3	0.791
CaCoFSP		1	0.861		1	1		1	0.874		1	0.999		3	0.899		1	0.935		1	1		1	0.796		1	0.999		3	0.601		3	0.957		1	0.52		3	0.847		1	0.871		3	0.988		3	0.671
CaCoFSTi		1	0.914		1	1		1	0.838		1	1		3	0.839		1	0.955		1	1		1	0.742		1	0.998		1	0.611		3	0.952		1	0.549		3	0.906		1	0.76		3	0.982		3	0.716
TeSTiPM		1	0.882		1	1		1	0.843		1	0.959		3	0.866		1	0.904		1	1		1	0.707		1	0.881		3	0.59		3	0.939		1	0.547		3	0.705		2	0.698		3	0.944		1	0.74
TeFTiPM		1	0.961		1	1		1	0.965		1	0.983		3	0.786		1	0.951		1	1		1	0.897		1	0.952		1	0.625		3	0.866		1	0.768		3	0.534		2	0.838		3	0.873		1	0.814
TeFSPM		1	0.868		1	1		1	0.827		1	0.965		3	0.889		1	0.893		1	1		1	0.698		1	0.891		3	0.631		3	0.922		1	0.54		3	0.717		1	0.52		3	0.959		1	0.86
TeFSTiM		1	0.893		1	1		1	0.807		1	0.963		3	0.862		1	0.905		1	1		1	0.673		1	0.892		3	0.61		3	0.934		1	0.516		3	0.749		2	0.733		3	0.933		1	0.813
TeFSTiP		1	0.871		1	1		1	0.778		1	0.959		3	0.871		1	0.895		1	1		1	0.606		1	0.89		3	0.633		3	0.931		1	0.568		3	0.759		2	0.674		3	0.942		1	0.802
TeCoTiPM		1	0.854		1	1		1	0.779		1	0.983		3	0.936		1	0.89		1	1		1	0.685		1	0.944		3	0.7		3	0.961		3	0.636		3	0.778		2	0.673		3	0.972		3	0.554
TeCoSPM		1	0.619		1	1		3	0.567		1	0.961		3	0.979		1	0.721		1	0.999		3	0.616		1	0.89		3	0.825		3	0.985		3	0.826		3	0.952		3	0.621		3	0.994		3	0.598
TeCoSTiM		1	0.695		1	1		3	0.633		1	0.958		3	0.959		1	0.772		1	0.999		3	0.698		1	0.898		3	0.77		3	0.981		3	0.793		3	0.939		3	0.637		3	0.989		3	0.59
TeCoSTiP		1	0.718		1	0.999		3	0.561		1	0.97		3	0.951		1	0.806		1	1		3	0.612		1	0.922		3	0.718		3	0.975		3	0.804		3	0.939		3	0.641		3	0.991		3	0.623
TeCoFPM		1	0.831		1	1		1	0.783		1	0.987		3	0.933		1	0.833		1	1		1	0.666		1	0.947		3	0.731		3	0.971		3	0.674		3	0.842		2	0.541		3	0.985		1	0.642
TeCoFTiM		1	0.866		1	1		1	0.752		1	0.989		3	0.893		1	0.876		1	1		1	0.652		1	0.959		3	0.667		3	0.98		3	0.712		3	0.881		2	0.589		3	0.979		1	0.579
TeCoFTiP		1	0.847		1	1		1	0.748		1	0.989		3	0.898		1	0.889		1	1		1	0.624		1	0.966		3	0.685		3	0.971		3	0.63		3	0.882		2	0.57		3	0.982		1	0.652
TeCoFSM		1	0.693		1	1		3	0.515		1	0.983		3	0.959		1	0.727		1	1		3	0.638		1	0.921		3	0.799		3	0.989		3	0.837		3	0.957		3	0.641		3	0.996		3	0.568
TeCoFSP		1	0.699		1	1		3	0.561		1	0.982		3	0.963		1	0.756		1	0.999		3	0.634		1	0.927		3	0.801		3	0.974		3	0.8		3	0.925		1	0.562		3	0.99		1	0.545
TeCoFSTi		1	0.779		1	1		3	0.561		1	0.987		3	0.918		1	0.828		1	1		3	0.665		1	0.937		3	0.727		3	0.986		3	0.793		3	0.935		3	0.66		3	0.985		3	0.644
TeCaTiPM		1	0.97		1	1		1	0.978		1	0.99		3	0.724		1	0.977		1	1		1	0.928		1	0.971		1	0.751		3	0.864		1	0.787		1	0.491		2	0.905		3	0.892		1	0.736
TeCaSPM		1	0.842		1	1		1	0.825		1	0.966		3	0.877		1	0.908		1	1		1	0.707		1	0.917		1	0.601		3	0.949		3	0.545		3	0.802		2	0.59		3	0.982		1	0.752
TeCaSTiM		1	0.869		1	1		1	0.773		1	0.968		3	0.869		1	0.908		1	1		1	0.621		1	0.917		1	0.619		3	0.957		3	0.508		3	0.852		2	0.762		3	0.971		1	0.766
TeCaSTiP		1	0.869		1	1		1	0.803		1	0.973		3	0.815		1	0.914		1	1		1	0.664		1	0.932		1	0.672		3	0.953		1	0.542		3	0.776		2	0.679		3	0.963		1	0.693
TeCaFPM		1	0.969		1	1		1	0.978		1	0.993		3	0.715		1	0.969		1	1		1	0.898		1	0.964		1	0.723		3	0.874		1	0.806		1	0.521		2	0.706		3	0.946		1	0.921
TeCaFTiM		1	0.973		1	1		1	0.964		1	0.995		3	0.7		1	0.974		1	1		1	0.885		1	0.977		1	0.737		3	0.904		1	0.729		3	0.638		2	0.855		3	0.93		1	0.864
TeCaFTiP		1	0.963		1	1		1	0.968		1	0.993		3	0.722		1	0.972		1	1		1	0.874		1	0.973		1	0.729		3	0.852		1	0.774		3	0.602		2	0.796		3	0.912		1	0.835
TeCaFSM		1	0.875		1	0.999		1	0.87		1	0.987		3	0.847		1	0.901		1	1		1	0.708		1	0.932		1	0.595		3	0.949		1	0.545		3	0.797		2	0.569		3	0.976		1	0.776
TeCaFSP		1	0.876		1	0.999		1	0.809		1	0.983		3	0.857		1	0.915		1	1		1	0.652		1	0.943		1	0.555		3	0.894		1	0.635		3	0.666		1	0.63		3	0.95		1	0.896
TeCaFSTi		1	0.915		1	1		1	0.813		1	0.982		3	0.803		1	0.938		1	1		1	0.64		1	0.949		1	0.653		3	0.919		1	0.573		3	0.803		2	0.75		3	0.944		1	0.814
TeCaCoPM		1	0.868		1	1		1	0.832		1	0.995		3	0.924		1	0.896		1	1		1	0.702		1	0.975		3	0.65		3	0.934		3	0.597		3	0.762		2	0.562		3	0.979		1	0.637
TeCaCoTiM		1	0.879		1	1		1	0.777		1	0.994		3	0.912		1	0.911		1	1		1	0.651		1	0.974		3	0.607		3	0.957		3	0.587		3	0.846		2	0.701		3	0.975		1	0.606
TeCaCoTiP		1	0.907		1	1		1	0.788		1	0.996		3	0.853		1	0.938		1	1		1	0.673		1	0.983		1	0.625		3	0.924		3	0.543		3	0.8		2	0.656		3	0.957		1	0.597
TeCaCoSM		1	0.653		1	1		3	0.58		1	0.975		3	0.967		1	0.716		1	1		3	0.69		1	0.918		3	0.779		3	0.984		3	0.809		3	0.963		1	0.578		3	0.994		3	0.707
TeCaCoSP		1	0.671		1	1		3	0.576		1	0.977		3	0.958		1	0.775		1	1		3	0.698		1	0.929		3	0.733		3	0.974		3	0.758		3	0.937		1	0.677		3	0.991		3	0.597
TeCaCoSTi		1	0.748		1	1		3	0.572		1	0.983		3	0.915		1	0.83		1	1		3	0.682		1	0.955		3	0.617		3	0.969		3	0.756		3	0.94		1	0.525		3	0.982		3	0.641
TeCaCoFM		1	0.885		1	1		1	0.842		1	0.997		3	0.883		1	0.882		1	1		1	0.675		1	0.975		3	0.652		3	0.963		3	0.612		3	0.863		1	0.558		3	0.981		1	0.598
TeCaCoFP		1	0.869		1	1		1	0.781		1	0.997		3	0.884		1	0.889		1	1		1	0.629		1	0.984		3	0.635		3	0.942		3	0.565		3	0.827		1	0.643		3	0.975		1	0.644
TeCaCoFTi		1	0.895		1	1		1	0.753		1	0.997		3	0.851		1	0.935		1	1		1	0.579		1	0.981		1	0.583		3	0.957		3	0.665		3	0.897		2	0.659		3	0.973		1	0.626
TeCaCoFS		1	0.7		1	1		3	0.628		1	0.987		3	0.944		1	0.757		1	1		3	0.73		1	0.96		3	0.756		3	0.977		3	0.816		3	0.962		1	0.616		3	0.992		3	0.539
ZSTiPM		1	0.987		1	1		1	0.971		1	0.998		3	0.616		1	0.995		1	1		1	0.916		1	0.991		1	0.807		3	0.849		1	0.751		3	0.806		1	0.793		3	0.958		1	0.839
ZFTiPM		1	0.998		1	1		1	0.997		1	1		1	0.652		1	0.998		1	1		1	0.984		1	0.999		1	0.828		3	0.755		1	0.928		3	0.658		1	0.684		3	0.918		1	0.947
ZFSPM		1	0.988		1	1		1	0.957		1	0.999		3	0.726		1	0.995		1	1		1	0.913		1	0.993		1	0.746		3	0.871		1	0.714		3	0.855		1	0.898		3	0.984		1	0.878
ZFSTiM		1	0.991		1	1		1	0.976		1	1		3	0.693		1	0.995		1	1		1	0.907		1	0.993		1	0.737		3	0.841		1	0.76		3	0.845		1	0.817		3	0.97		1	0.898
ZFSTiP		1	0.986		1	1		1	0.954		1	0.997		3	0.697		1	0.991		1	1		1	0.858		1	0.986		1	0.724		3	0.839		1	0.834		3	0.822		1	0.826		3	0.954		1	0.892
ZCoTiPM		1	0.984		1	1		1	0.945		1	0.999		3	0.771		1	0.991		1	1		1	0.889		1	0.996		1	0.662		3	0.912		1	0.533		3	0.864		1	0.712		3	0.97		1	0.638
ZCoSPM		1	0.936		1	0.999		1	0.754		1	0.996		3	0.882		1	0.971		1	1		1	0.651		1	0.987		3	0.596		3	0.944		3	0.76		3	0.968		1	0.901		3	0.995		3	0.618
ZCoSTiM		1	0.937		1	1		1	0.747		1	0.996		3	0.881		1	0.971		1	1		1	0.616		1	0.985		3	0.606		3	0.953		3	0.733		3	0.964		1	0.876		3	0.991		3	0.587
ZCoSTiP		1	0.949		1	1		1	0.744		1	0.996		3	0.861		1	0.976		1	1		1	0.666		1	0.983		3	0.565		3	0.907		3	0.68		3	0.944		1	0.904		3	0.988		3	0.593
ZCoFPM		1	0.976		1	1		1	0.936		1	0.998		3	0.832		1	0.99		1	1		1	0.86		1	0.995		1	0.558		3	0.919		1	0.554		3	0.92		1	0.866		3	0.985		1	0.659
ZCoFTiM		1	0.983		1	1		1	0.948		1	1		3	0.789		1	0.99		1	1		1	0.879		1	0.998		1	0.63		3	0.932		1	0.561		3	0.906		1	0.828		3	0.983		1	0.663
ZCoFTiP		1	0.976		1	1		1	0.931		1	1		3	0.79		1	0.986		1	1		1	0.845		1	0.993		1	0.592		3	0.902		1	0.66		3	0.896		1	0.821		3	0.973		1	0.728
ZCoFSM		1	0.944		1	1		1	0.794		1	0.998		3	0.9		1	0.965		1	1		1	0.678		1	0.991		3	0.642		3	0.968		3	0.697		3	0.975		1	0.881		3	0.997		3	0.55
ZCoFSP		1	0.936		1	1		1	0.717		1	0.999		3	0.882		1	0.963		1	1		1	0.602		1	0.985		3	0.66		3	0.907		3	0.583		3	0.936		1	0.93		3	0.988		1	0.578
ZCoFSTi		1	0.952		1	1		1	0.79		1	0.998		3	0.844		1	0.978		1	1		1	0.65		1	0.986		3	0.589		3	0.934		3	0.613		3	0.932		1	0.885		3	0.986		1	0.617
ZCaTiPM		1	0.992		1	1		1	0.991		1	0.999		3	0.563		1	0.999		1	1		1	0.971		1	0.999		1	0.778		3	0.797		1	0.873		3	0.715		2	0.705		3	0.911		1	0.89
ZCaSPM		1	0.97		1	1		1	0.902		1	0.995		3	0.768		1	0.991		1	1		1	0.838		1	0.983		1	0.735		3	0.873		1	0.619		3	0.899		1	0.813		3	0.99		1	0.839
ZCaSTiM		1	0.967		1	1		1	0.903		1	0.997		3	0.757		1	0.992		1	1		1	0.804		1	0.987		1	0.737		3	0.886		1	0.667		3	0.926		1	0.73		3	0.981		1	0.876
ZCaSTiP		1	0.969		1	1		1	0.91		1	0.994		3	0.67		1	0.988		1	1		1	0.83		1	0.985		1	0.812		3	0.869		1	0.705		3	0.857		1	0.747		3	0.984		1	0.851
ZCaFPM		1	0.992		1	1		1	0.991		1	0.999		3	0.661		1	0.997		1	1		1	0.955		1	0.997		1	0.759		3	0.809		1	0.881		3	0.785		1	0.664		3	0.965		1	0.947
ZCaFTiM		1	0.995		1	1		1	0.988		1	1		3	0.595		1	0.998		1	0.998		1	0.961		1	0.997		1	0.78		3	0.856		1	0.855		3	0.81		2	0.593		3	0.961		1	0.936
ZCaFTiP		1	0.993		1	1		1	0.986		1	0.999		3	0.56		1	0.998		1	1		1	0.951		1	0.997		1	0.793		3	0.797		1	0.899		3	0.778		2	0.569		3	0.945		1	0.93
ZCaFSM		1	0.975		1	1		1	0.922		1	0.998		3	0.812		1	0.983		1	1		1	0.838		1	0.991		1	0.649		3	0.927		1	0.738		3	0.932		1	0.824		3	0.991		1	0.816
ZCaFSP		1	0.97		1	1		1	0.892		1	0.996		3	0.745		1	0.983		1	1		1	0.77		1	0.984		1	0.721		3	0.793		1	0.768		3	0.838		1	0.838		3	0.977		1	0.91
ZCaFSTi		1	0.974		1	1		1	0.904		1	0.998		3	0.743		1	0.988		1	1		1	0.765		1	0.99		1	0.728		3	0.85		1	0.753		3	0.893		1	0.7		3	0.97		1	0.892
ZCaCoPM		1	0.961		1	1		1	0.892		1	0.999		3	0.817		1	0.984		1	1		1	0.82		1	0.993		1	0.621		3	0.896		1	0.58		3	0.858		1	0.734		3	0.98		1	0.673
ZCaCoTiM		1	0.967		1	1		1	0.908		1	0.999		3	0.792		1	0.984		1	1		1	0.836		1	0.996		1	0.685		3	0.921		1	0.507		3	0.889		1	0.674		3	0.975		1	0.689
ZCaCoTiP		1	0.974		1	1		1	0.9		1	0.999		3	0.737		1	0.993		1	1		1	0.815		1	0.996		1	0.756		3	0.843		1	0.582		3	0.867		1	0.667		3	0.96		1	0.71
ZCaCoSM		1	0.866		1	1		1	0.624		1	0.997		3	0.907		1	0.924		1	1		3	0.506		1	0.983		3	0.609		3	0.967		3	0.742		3	0.98		1	0.865		3	0.997		3	0.608
ZCaCoSP		1	0.863		1	1		1	0.585		1	0.992		3	0.882		1	0.944		1	1		3	0.505		1	0.978		1	0.578		3	0.915		3	0.633		3	0.963		1	0.891		3	0.99		1	0.577
ZCaCoSTi		1	0.911		1	1		1	0.634		1	0.993		3	0.847		1	0.967		1	1		1	0.515		1	0.987		1	0.654		3	0.909		3	0.654		3	0.968		1	0.855		3	0.988		1	0.582
ZCaCoFM		1	0.96		1	1		1	0.907		1	1		3	0.826		1	0.98		1	1		1	0.834		1	0.995		1	0.585		3	0.93		1	0.524		3	0.94		1	0.795		3	0.987		1	0.655
ZCaCoFP		1	0.964		1	1		1	0.856		1	0.999		3	0.801		1	0.983		1	1		1	0.771		1	0.996		1	0.647		3	0.883		1	0.616		3	0.925		1	0.81		3	0.978		1	0.699
ZCaCoFTi		1	0.971		1	1		1	0.885		1	0.999		3	0.752		1	0.987		1	1		1	0.789		1	0.998		1	0.705		3	0.916		3	0.514		3	0.936		1	0.673		3	0.983		1	0.714
ZCaCoFS		1	0.871		1	1		1	0.55		1	0.997		3	0.896		1	0.936		1	0.999		3	0.582		1	0.982		3	0.591		3	0.96		3	0.749		3	0.984		1	0.838		3	0.997		1	0.557
ZTeTiPM		1	0.99		1	1		1	0.966		1	0.994		3	0.687		1	0.994		1	1		1	0.922		1	0.974		1	0.772		3	0.794		1	0.703		3	0.595		2	0.77		3	0.899		1	0.867
ZTeSPM		1	0.94		1	1		1	0.731		1	0.971		3	0.874		1	0.969		1	1		1	0.666		1	0.907		1	0.644		3	0.889		3	0.648		3	0.89		1	0.718		3	0.985		1	0.873
ZTeSTiM		1	0.931		1	1		1	0.694		1	0.952		3	0.855		1	0.962		1	1		1	0.637		1	0.907		1	0.68		3	0.901		3	0.587		3	0.882		1	0.643		3	0.973		1	0.864
ZTeSTiP		1	0.941		1	1		1	0.728		1	0.97		3	0.811		1	0.968		1	1		1	0.637		1	0.907		1	0.707		3	0.875		3	0.513		3	0.868		1	0.592		3	0.968		1	0.839
ZTeFPM		1	0.977		1	1		1	0.949		1	0.99		3	0.779		1	0.985		1	1		1	0.889		1	0.96		1	0.701		3	0.804		1	0.677		3	0.678		1	0.567		3	0.961		1	0.966
ZTeFTiM		1	0.982		1	1		1	0.948		1	0.994		3	0.718		1	0.99		1	1		1	0.887		1	0.967		1	0.74		3	0.843		1	0.692		3	0.745		2	0.683		3	0.951		1	0.94
ZTeFTiP		1	0.983		1	1		1	0.927		1	0.994		3	0.737		1	0.987		1	1		1	0.856		1	0.97		1	0.734		3	0.786		1	0.749		3	0.713		2	0.7		3	0.934		1	0.927
ZTeFSM		1	0.926		1	1		1	0.733		1	0.977		3	0.912		1	0.96		1	1		1	0.635		1	0.905		3	0.572		3	0.945		3	0.556		3	0.926		1	0.649		3	0.993		1	0.859
ZTeFSP		1	0.928		1	1		1	0.693		1	0.975		3	0.857		1	0.951		1	1		1	0.576		1	0.923		1	0.614		3	0.786		1	0.506		3	0.823		1	0.766		3	0.958		1	0.945
ZTeFSTi		1	0.944		1	1		1	0.725		1	0.975		3	0.815		1	0.971		1	1		1	0.622		1	0.925		1	0.656		3	0.868		1	0.501		3	0.821		2	0.566		3	0.955		1	0.912
ZTeCoPM		1	0.903		1	1		1	0.789		1	0.994		3	0.947		1	0.943		1	1		1	0.706		1	0.971		3	0.657		3	0.922		3	0.748		3	0.918		1	0.589		3	0.979		1	0.745
ZTeCoTiM		1	0.909		1	1		1	0.781		1	0.988		3	0.915		1	0.944		1	1		1	0.7		1	0.959		3	0.604		3	0.941		3	0.764		3	0.913		2	0.586		3	0.984		1	0.684
ZTeCoTiP		1	0.935		1	1		1	0.791		1	0.994		3	0.868		1	0.963		1	1		1	0.7		1	0.979		1	0.574		3	0.91		3	0.707		3	0.904		1	0.577		3	0.974		1	0.695
ZTeCoSM		1	0.739		1	1		3	0.623		1	0.977		3	0.975		1	0.827		1	1		3	0.646		1	0.901		3	0.782		3	0.984		3	0.917		3	0.985		1	0.727		3	0.999		3	0.655
ZTeCoSP		1	0.794		1	1		3	0.621		1	0.979		3	0.963		1	0.879		1	0.999		3	0.654		1	0.924		3	0.711		3	0.956		3	0.887		3	0.974		1	0.801		3	0.995		3	0.594
ZTeCoSTi		1	0.847		1	1		3	0.597		1	0.983		3	0.931		1	0.9		1	1		3	0.64		1	0.936		3	0.668		3	0.953		3	0.871		3	0.964		1	0.735		3	0.992		3	0.56
ZTeCoFM		1	0.903		1	1		1	0.788		1	0.994		3	0.923		1	0.935		1	1		1	0.687		1	0.975		3	0.658		3	0.971		3	0.758		3	0.957		1	0.676		3	0.993		1	0.656
ZTeCoFP		1	0.902		1	1		1	0.676		1	0.99		3	0.92		1	0.935		1	1		1	0.608		1	0.975		3	0.677		3	0.934		3	0.74		3	0.947		1	0.693		3	0.988		1	0.671
ZTeCoFTi		1	0.932		1	1		1	0.723		1	0.996		3	0.872		1	0.956		1	1		1	0.654		1	0.979		3	0.585		3	0.958		3	0.745		3	0.945		1	0.547		3	0.987		1	0.69
ZTeCoFS		1	0.777		1	0.999		3	0.67		1	0.985		3	0.951		1	0.862		1	0.999		3	0.724		1	0.948		3	0.768		3	0.973		3	0.927		3	0.991		1	0.719		3	0.999		3	0.573
ZTeCaPM		1	0.981		1	1		1	0.957		1	0.988		3	0.793		1	0.986		1	0.999		1	0.885		1	0.967		1	0.695		3	0.739		1	0.792		3	0.513		2	0.757		3	0.932		1	0.947
ZTeCaTiM		1	0.976		1	1		1	0.937		1	0.994		3	0.729		1	0.986		1	1		1	0.885		1	0.981		1	0.745		3	0.853		1	0.775		3	0.573		2	0.827		3	0.927		1	0.854
ZTeCaTiP		1	0.987		1	1		1	0.951		1	0.996		3	0.642		1	0.99		1	1		1	0.902		1	0.977		1	0.82		3	0.689		1	0.765		1	0.513		2	0.728		3	0.89		1	0.884
ZTeCaSM		1	0.86		1	1		1	0.597		1	0.961		3	0.934		1	0.897		1	1		3	0.5		1	0.888		3	0.643		3	0.944		3	0.578		3	0.916		1	0.592		3	0.991		1	0.803
ZTeCaSP		1	0.893		1	1		1	0.613		1	0.955		3	0.86		1	0.931		1	1		1	0.522		1	0.879		1	0.611		3	0.79		3	0.532		3	0.84		1	0.662		3	0.977		1	0.92
ZTeCaSTi		1	0.905		1	0.999		1	0.639		1	0.97		3	0.815		1	0.946		1	1		1	0.542		1	0.934		1	0.686		3	0.855		1	0.531		3	0.829		2	0.608		3	0.967		1	0.881
ZTeCaFM		1	0.976		1	1		1	0.943		1	0.992		3	0.825		1	0.981		1	1		1	0.857		1	0.963		1	0.657		3	0.843		1	0.822		3	0.686		2	0.617		3	0.965		1	0.936
ZTeCaFP		1	0.979		1	1		1	0.917		1	0.992		3	0.751		1	0.981		1	1		1	0.809		1	0.967		1	0.703		3	0.662		1	0.771		3	0.604		2	0.572		3	0.931		1	0.972
ZTeCaFTi		1	0.983		1	1		1	0.916		1	0.995		3	0.696		1	0.984		1	1		1	0.815		1	0.978		1	0.784		3	0.787		1	0.768		3	0.653		2	0.715		3	0.934		1	0.921
ZTeCaFS		1	0.862		1	1		1	0.528		1	0.962		3	0.897		1	0.903		1	1		3	0.603		1	0.898		3	0.597		3	0.935		3	0.559		3	0.943		1	0.724		3	0.996		1	0.871
ZTeCaCoM		1	0.836		1	1		1	0.66		1	0.992		3	0.931		1	0.9		1	1		1	0.619		1	0.979		3	0.678		3	0.932		3	0.627		3	0.901		2	0.604		3	0.977		1	0.656
ZTeCaCoP		1	0.853		1	1		1	0.615		1	0.986		3	0.937		1	0.919		1	1		1	0.523		1	0.958		3	0.63		3	0.894		3	0.621		3	0.932		2	0.586		3	0.984		1	0.693
ZTeCaCoTi		1	0.927		1	1		1	0.708		1	0.995		3	0.87		1	0.949		1	1		1	0.601		1	0.982		1	0.609		3	0.891		3	0.63		3	0.879		2	0.664		3	0.978		1	0.746
ZTeCaCoS		1	0.587		1	0.999		3	0.872		1	0.957		3	0.976		1	0.734		1	0.996		3	0.899		1	0.876		3	0.788		3	0.972		3	0.929		3	0.993		1	0.719		3	0.998		3	0.693
ZTeCaCoF		1	0.872		1	1		1	0.621		1	0.995		3	0.909		1	0.894		1	1		3	0.534		1	0.978		3	0.686		3	0.956		3	0.741		3	0.969		1	0.634		3	0.992		1	0.679
STiPM		1	0.922		1	1		1	1		1	1		3	0.724		1	0.982		1	1		1	1		1	1		1	0.718		3	0.937		1	0.659		3	0.603		1	0.899		3	0.992		1	0.8
FTiPM		1	0.995		1	1		1	1		1	1		1	0.683		1	0.999		1	1		1	1		1	1		1	0.794		3	0.841		1	0.967		1	0.759		1	0.682		3	0.947		1	0.881
FSPM		1	0.888		1	1		1	1		1	1		3	0.871		1	0.969		1	1		1	0.999		1	0.999		3	0.64		3	0.957		1	0.687		3	0.626		1	0.937		3	0.998		1	0.848
FSTiM		1	0.931		1	1		1	1		1	1		3	0.76		1	0.986		1	1		1	1		1	0.999		1	0.666		3	0.93		1	0.78		3	0.601		1	0.823		3	0.992		1	0.813
FSTiP		1	0.918		1	1		1	1		1	1		3	0.786		1	0.974		1	1		1	0.998		1	0.999		1	0.582		3	0.906		1	0.848		1	0.534		1	0.917		3	0.993		1	0.827
CoTiPM		1	0.947		1	1		1	0.999		1	1		3	0.826		1	0.986		1	1		1	0.997		1	1		3	0.559		3	0.97		3	0.583		3	0.729		1	0.85		3	0.994		3	0.576
CoSPM		1	0.586		1	1		1	0.966		1	1		3	0.98		1	0.817		1	1		1	0.941		1	1		3	0.859		3	0.997		3	0.945		3	0.976		1	0.93		3	0.999		3	0.717
CoSTiM		1	0.715		1	1		1	0.964		1	1		3	0.956		1	0.884		1	1		1	0.909		1	0.999		3	0.781		3	0.994		3	0.897		3	0.966		1	0.908		3	0.999		3	0.735
CoSTiP		1	0.647		1	1		1	0.969		1	1		3	0.972		1	0.856		1	1		1	0.915		1	0.999		3	0.823		3	0.992		3	0.873		3	0.949		1	0.887		3	0.999		3	0.758
CoFPM		1	0.897		1	1		1	0.999		1	1		3	0.899		1	0.948		1	1		1	0.996		1	1		3	0.736		3	0.985		3	0.612		3	0.839		1	0.891		3	0.998		3	0.528
CoFTiM		1	0.934		1	1		1	0.999		1	1		3	0.818		1	0.965		1	1		1	0.993		1	1		3	0.609		3	0.987		3	0.603		3	0.845		1	0.815		3	0.998		3	0.637
CoFTiP		1	0.919		1	1		1	1		1	1		3	0.858		1	0.962		1	0.999		1	0.993		1	1		3	0.673		3	0.971		1	0.513		3	0.753		1	0.866		3	0.997		3	0.582
CoFSM		1	0.714		1	1		1	0.971		1	1		3	0.963		1	0.846		1	1		1	0.924		1	1		3	0.853		3	0.996		3	0.908		3	0.975		1	0.85		3	1		3	0.749
CoFSP		1	0.608		1	1		1	0.957		1	1		3	0.975		1	0.837		1	1		1	0.93		1	0.999		3	0.879		3	0.992		3	0.857		3	0.937		1	0.922		3	0.999		3	0.62
CoFSTi		1	0.787		1	1		1	0.972		1	0.999		3	0.934		1	0.901		1	1		1	0.925		1	1		3	0.787		3	0.989		3	0.79		3	0.946		1	0.815		3	1		3	0.751
CaTiPM		1	0.995		1	1		1	1		1	0.998		1	0.515		1	0.998		1	1		1	0.999		1	0.999		1	0.713		3	0.866		1	0.954		1	0.564		2	0.768		3	0.904		1	0.641
CaSPM		1	0.917		1	1		1	0.99		1	0.999		3	0.835		1	0.979		1	1		1	0.978		1	0.997		1	0.705		3	0.949		1	0.751		3	0.701		1	0.89		3	0.99		1	0.734
CaSTiM		1	0.933		1	1		1	0.986		1	0.999		3	0.791		1	0.982		1	1		1	0.971		1	0.998		1	0.683		3	0.936		1	0.837		3	0.81		1	0.75		3	0.984		1	0.702
CaSTiP		1	0.932		1	1		1	0.978		1	0.999		3	0.752		1	0.978		1	1		1	0.964		1	0.998		1	0.783		3	0.95		1	0.821		3	0.758		1	0.819		3	0.982		1	0.674
CaFPM		1	0.992		1	1		1	1		1	0.999		3	0.614		1	0.995		1	1		1	0.997		1	0.999		1	0.728		3	0.861		1	0.944		1	0.534		1	0.579		3	0.961		1	0.851
CaFTiM		1	0.994		1	1		1	0.999		1	1		2	0.523		1	0.999		1	1		1	0.996		1	1		1	0.649		3	0.881		1	0.951		3	0.557		2	0.635		3	0.947		1	0.772
CaFTiP		1	0.987		1	1		1	0.998		1	0.999		3	0.574		1	0.995		1	1		1	0.994		1	0.999		1	0.706		3	0.865		1	0.951		1	0.498		2	0.583		3	0.949		1	0.756
CaFSM		1	0.944		1	1		1	0.981		1	1		3	0.847		1	0.977		1	1		1	0.961		1	0.994		1	0.593		3	0.959		1	0.809		3	0.815		1	0.845		3	0.994		1	0.636
CaFSP		1	0.91		1	1		1	0.978		1	0.998		3	0.84		1	0.96		1	1		1	0.958		1	0.994		1	0.653		3	0.905		1	0.844		3	0.623		1	0.868		3	0.982		1	0.797
CaFSTi		1	0.955		1	1		1	0.977		1	1		3	0.758		1	0.984		1	1		1	0.929		1	0.997		1	0.692		3	0.907		1	0.893		3	0.728		1	0.679		3	0.97		1	0.749
CaCoPM		1	0.957		1	1		1	0.984		1	1		3	0.802		1	0.987		1	1		1	0.964		1	1		1	0.588		3	0.942		1	0.612		3	0.733		1	0.811		3	0.983		3	0.645
CaCoTiM		1	0.965		1	1		1	0.967		1	1		3	0.695		1	0.988		1	1		1	0.918		1	1		1	0.618		3	0.948		1	0.652		3	0.823		1	0.645		3	0.98		3	0.696
CaCoTiP		1	0.962		1	1		1	0.976		1	1		3	0.745		1	0.99		1	1		1	0.943		1	1		1	0.716		3	0.933		1	0.689		3	0.731		1	0.656		3	0.965		3	0.642
CaCoSM		1	0.743		1	1		1	0.706		1	1		3	0.957		1	0.877		1	1		1	0.611		1	0.997		3	0.724		3	0.984		3	0.616		3	0.957		1	0.904		3	0.995		3	0.863
CaCoSP		1	0.725		1	1		1	0.741		1	0.999		3	0.946		1	0.888		1	1		1	0.712		1	0.995		3	0.647		3	0.977		3	0.639		3	0.921		1	0.881		3	0.993		3	0.778
CaCoSTi		1	0.845		1	1		1	0.737		1	0.999		3	0.877		1	0.957		1	1		1	0.675		1	0.998		1	0.626		3	0.96		3	0.537		3	0.917		1	0.846		3	0.986		3	0.769
CaCoFM		1	0.948		1	1		1	0.965		1	1		3	0.817		1	0.969		1	1		1	0.924		1	1		1	0.54		3	0.952		1	0.647		3	0.825		1	0.841		3	0.985		3	0.746
CaCoFP		1	0.931		1	1		1	0.962		1	1		3	0.839		1	0.963		1	1		1	0.922		1	1		1	0.603		3	0.951		1	0.618		3	0.798		1	0.855		3	0.987		3	0.591
CaCoFTi		1	0.964		1	1		1	0.954		1	1		3	0.748		1	0.983		1	0.997		1	0.892		1	0.999		1	0.667		3	0.941		1	0.651		3	0.84		1	0.668		3	0.974		3	0.615
CaCoFS		1	0.709		1	1		1	0.624		1	1		3	0.951		1	0.853		1	1		1	0.545		1	0.996		3	0.763		3	0.981		3	0.655		3	0.954		1	0.873		3	0.996		3	0.759
TeTiPM		1	0.954		1	1		1	0.978		1	0.979		3	0.769		1	0.97		1	1		1	0.938		1	0.938		1	0.682		3	0.854		1	0.825		1	0.666		2	0.88		3	0.873		1	0.694
TeSPM		1	0.814		1	1		1	0.793		1	0.923		3	0.925		1	0.863		1	1		1	0.681		1	0.847		3	0.641		3	0.951		3	0.594		3	0.756		1	0.543		3	0.984		1	0.742
TeSTiM		1	0.826		1	1		1	0.722		1	0.943		3	0.894		1	0.885		1	1		1	0.608		1	0.845		3	0.626		3	0.947		1	0.498		3	0.742		2	0.678		3	0.949		1	0.738
TeSTiP		1	0.828		1	1		1	0.739		1	0.957		3	0.865		1	0.901		1	1		1	0.637		1	0.888		1	0.562		3	0.946		1	0.574		3	0.699		2	0.648		3	0.957		1	0.713
TeFPM		1	0.95		1	1		1	0.974		1	0.981		3	0.804		1	0.939		1	1		1	0.906		1	0.926		1	0.584		3	0.856		1	0.773		1	0.577		2	0.69		3	0.913		1	0.904
TeFTiM		1	0.965		1	1		1	0.956		1	0.986		3	0.757		1	0.959		1	1		1	0.886		1	0.936		1	0.67		3	0.883		1	0.754		3	0.513		2	0.834		3	0.877		1	0.793
TeFTiP		1	0.956		1	1		1	0.96		1	0.989		3	0.767		1	0.962		1	1		1	0.866		1	0.956		1	0.649		3	0.833		1	0.798		1	0.556		2	0.799		3	0.865		1	0.763
TeFSM		1	0.843		1	1		1	0.792		1	0.962		3	0.91		1	0.843		1	1		1	0.651		1	0.84		3	0.687		3	0.963		3	0.555		3	0.809		2	0.55		3	0.98		1	0.792
TeFSP		1	0.817		1	1		1	0.742		1	0.965		3	0.907		1	0.871		1	1		1	0.584		1	0.878		3	0.669		3	0.904		1	0.541		3	0.688		1	0.647		3	0.953		1	0.9
TeFSTi		1	0.884		1	1		1	0.712		1	0.97		3	0.838		1	0.917		1	1		1	0.574		1	0.901		3	0.555		3	0.941		1	0.531		3	0.769		2	0.747		3	0.936		1	0.78
TeCoPM		1	0.793		1	1		1	0.773		1	0.983		3	0.968		1	0.825		1	1		1	0.7		1	0.939		3	0.804		3	0.961		3	0.707		3	0.791		2	0.62		3	0.989		1	0.624
TeCoTiM		1	0.843		1	1		1	0.728		1	0.986		3	0.933		1	0.877		1	1		1	0.626		1	0.944		3	0.715		3	0.965		3	0.672		3	0.799		2	0.688		3	0.98		3	0.542
TeCoTiP		1	0.849		1	1		1	0.745		1	0.989		3	0.929		1	0.907		1	1		1	0.637		1	0.955		3	0.65		3	0.958		3	0.621		3	0.798		2	0.646		3	0.969		1	0.546
TeCoSM		3	0.536		1	0.999		3	0.733		1	0.95		3	0.992		1	0.571		1	0.998		3	0.775		1	0.856		3	0.896		3	0.995		3	0.88		3	0.969		3	0.634		3	0.999		3	0.753
TeCoSP		1	0.547		1	0.999		3	0.725		1	0.963		3	0.986		1	0.691		1	0.998		3	0.749		1	0.88		3	0.858		3	0.985		3	0.844		3	0.963		1	0.603		3	0.996		3	0.602
TeCoSTi		1	0.638		1	0.999		3	0.705		1	0.972		3	0.957		1	0.751		1	0.998		3	0.756		1	0.915		3	0.768		3	0.984		3	0.827		3	0.946		3	0.635		3	0.994		3	0.711
TeCoFM		1	0.78		1	1		1	0.751		1	0.989		3	0.942		1	0.796		1	1		1	0.62		1	0.951		3	0.787		3	0.978		3	0.724		3	0.885		2	0.551		3	0.993		1	0.583
TeCoFP		1	0.759		1	1		1	0.688		1	0.992		3	0.95		1	0.801		1	1		1	0.555		1	0.958		3	0.794		3	0.979		3	0.678		3	0.869		1	0.537		3	0.987		1	0.612
TeCoFTi		1	0.85		1	1		1	0.666		1	0.994		3	0.894		1	0.882		1	1		1	0.556		1	0.968		3	0.684		3	0.974		3	0.695		3	0.887		2	0.614		3	0.981		1	0.564
TeCoFS		3	0.513		1	0.998		3	0.809		1	0.972		3	0.984		1	0.606		1	0.998		3	0.836		1	0.906		3	0.882		3	0.994		3	0.894		3	0.98		3	0.679		3	0.997		3	0.636
TeCaPM		1	0.966		1	1		1	0.99		1	0.994		3	0.765		1	0.964		1	1		1	0.937		1	0.961		1	0.72		3	0.854		1	0.806		1	0.646		2	0.833		3	0.938		1	0.892
TeCaTiM		1	0.962		1	1		1	0.973		1	0.996		3	0.719		1	0.97		1	1		1	0.895		1	0.978		1	0.737		3	0.893		1	0.732		3	0.585		2	0.94		3	0.888		1	0.712
TeCaTiP		1	0.974		1	1		1	0.985		1	0.996		3	0.638		1	0.981		1	1		1	0.918		1	0.981		1	0.792		3	0.816		1	0.773		1	0.547		2	0.904		3	0.857		1	0.771
TeCaSM		1	0.775		1	1		1	0.746		1	0.964		3	0.925		1	0.81		1	1		1	0.605		1	0.877		3	0.646		3	0.976		3	0.595		3	0.836		2	0.587		3	0.983		1	0.698
TeCaSP		1	0.821		1	1		1	0.8		1	0.969		3	0.864		1	0.895		1	1		1	0.615		1	0.907		1	0.603		3	0.931		3	0.535		3	0.772		1	0.587		3	0.98		1	0.84
TeCaSTi		1	0.83		1	1		1	0.727		1	0.971		3	0.84		1	0.909		1	1		1	0.576		1	0.937		1	0.646		3	0.958		3	0.485		3	0.821		2	0.78		3	0.961		1	0.724
TeCaFM		1	0.967		1	1		1	0.983		1	0.996		3	0.741		1	0.954		1	1		1	0.927		1	0.966		1	0.719		3	0.897		1	0.788		3	0.52		2	0.736		3	0.938		1	0.896
TeCaFP		1	0.972		1	1		1	0.978		1	0.995		3	0.725		1	0.959		1	1		1	0.881		1	0.974		1	0.691		3	0.817		1	0.823		1	0.57		2	0.6		3	0.922		1	0.946
TeCaFTi		1	0.974		1	1		1	0.956		1	0.996		3	0.677		1	0.974		1	1		1	0.864		1	0.978		1	0.743		3	0.857		1	0.777		3	0.626		2	0.83		3	0.892		1	0.824
TeCaFS		1	0.748		1	1		1	0.624		1	0.964		3	0.916		1	0.81		1	1		3	0.572		1	0.891		3	0.672		3	0.963		3	0.588		3	0.891		1	0.539		3	0.989		1	0.781
TeCaCoM		1	0.785		1	1		1	0.756		1	0.996		3	0.941		1	0.85		1	1		1	0.612		1	0.976		3	0.702		3	0.963		3	0.646		3	0.803		2	0.579		3	0.988		3	0.594
TeCaCoP		1	0.83		1	1		1	0.738		1	0.996		3	0.922		1	0.875		1	1		1	0.632		1	0.973		3	0.689		3	0.894		3	0.527		3	0.776		1	0.654		3	0.971		1	0.699
TeCaCoTi		1	0.889		1	1		1	0.721		1	0.997		3	0.86		1	0.929		1	1		1	0.605		1	0.985		1	0.584		3	0.933		3	0.615		3	0.831		2	0.748		3	0.962		1	0.646
TeCaCoS		3	0.564		1	0.997		3	0.881		1	0.965		3	0.983		1	0.559		1	0.995		3	0.922		1	0.882		3	0.853		3	0.987		3	0.929		3	0.99		1	0.582		3	0.998		3	0.681
TeCaCoF		1	0.822		1	1		1	0.735		1	0.998		3	0.904		1	0.832		1	1		1	0.504		1	0.972		3	0.763		3	0.953		3	0.669		3	0.894		1	0.61		3	0.975		1	0.615
ZTiPM		1	0.999		1	1		1	0.998		1	1		1	0.691		1	0.999		1	1		1	0.994		1	0.999		1	0.82		3	0.729		1	0.937		3	0.525		1	0.571		3	0.864		1	0.887
ZSPM		1	0.985		1	1		1	0.957		1	0.998		3	0.692		1	0.995		1	1		1	0.902		1	0.991		1	0.777		3	0.881		1	0.561		3	0.869		1	0.887		3	0.986		1	0.823
ZSTiM		1	0.983		1	1		1	0.95		1	0.997		3	0.665		1	0.994		1	1		1	0.885		1	0.986		1	0.791		3	0.878		1	0.699		3	0.834		1	0.829		3	0.962		1	0.836
ZSTiP		1	0.981		1	1		1	0.94		1	0.998		3	0.612		1	0.995		1	1		1	0.875		1	0.988		1	0.823		3	0.86		1	0.753		3	0.793		1	0.844		3	0.962		1	0.811
ZFPM		1	0.998		1	1		1	0.998		1	1		1	0.576		1	0.999		1	1		1	0.99		1	0.998		1	0.789		3	0.725		1	0.938		3	0.634		1	0.811		3	0.935		1	0.957
ZFTiM		1	0.998		1	1		1	0.997		1	1		1	0.658		1	0.999		1	1		1	0.987		1	0.999		1	0.84		3	0.78		1	0.926		3	0.646		1	0.742		3	0.925		1	0.949
ZFTiP		1	0.999		1	1		1	0.997		1	1		1	0.651		1	0.999		1	1		1	0.98		1	0.998		1	0.824		3	0.699		1	0.95		3	0.594		1	0.693		3	0.898		1	0.958
ZFSM		1	0.985		1	1		1	0.959		1	0.999		3	0.77		1	0.993		1	1		1	0.907		1	0.993		1	0.697		3	0.937		1	0.629		3	0.917		1	0.893		3	0.992		1	0.796
ZFSP		1	0.984		1	1		1	0.925		1	0.996		3	0.696		1	0.992		1	1		1	0.852		1	0.985		1	0.746		3	0.82		1	0.77		3	0.825		1	0.936		3	0.968		1	0.923
ZFSTi		1	0.985		1	1		1	0.942		1	0.999		3	0.658		1	0.994		1	1		1	0.871		1	0.988		1	0.769		3	0.852		1	0.79		3	0.807		1	0.8		3	0.952		1	0.882
ZCoPM		1	0.976		1	1		1	0.923		1	0.999		3	0.831		1	0.987		1	1		1	0.856		1	0.993		1	0.573		3	0.897		1	0.54		3	0.844		1	0.849		3	0.978		1	0.624
ZCoTiM		1	0.978		1	1		1	0.944		1	0.999		3	0.751		1	0.992		1	1		1	0.892		1	0.995		1	0.661		3	0.921		3	0.523		3	0.839		1	0.788		3	0.978		1	0.623
ZCoTiP		1	0.987		1	1		1	0.935		1	0.999		3	0.717		1	0.994		1	1		1	0.862		1	0.996		1	0.684		3	0.862		1	0.58		3	0.826		1	0.792		3	0.955		1	0.67
ZCoSM		1	0.881		1	1		1	0.63		1	0.994		3	0.938		1	0.941		1	1		1	0.529		1	0.974		3	0.7		3	0.982		3	0.827		3	0.98		1	0.86		3	0.998		3	0.694
ZCoSP		1	0.877		1	1		1	0.593		1	0.992		3	0.905		1	0.952		1	1		1	0.511		1	0.973		3	0.644		3	0.939		3	0.735		3	0.973		1	0.927		3	0.993		3	0.598
ZCoSTi		1	0.926		1	1		1	0.715		1	0.996		3	0.872		1	0.974		1	1		1	0.595		1	0.981		3	0.583		3	0.948		3	0.756		3	0.942		1	0.883		3	0.989		3	0.621
ZCoFM		1	0.971		1	1		1	0.943		1	1		3	0.873		1	0.976		1	1		1	0.866		1	0.997		3	0.607		3	0.958		1	0.503		3	0.932		1	0.869		3	0.991		1	0.57
ZCoFP		1	0.969		1	1		1	0.897		1	1		3	0.85		1	0.981		1	1		1	0.806		1	0.996		3	0.609		3	0.897		1	0.605		3	0.918		1	0.909		3	0.982		1	0.637
ZCoFTi		1	0.981		1	1		1	0.933		1	1		3	0.762		1	0.99		1	1		1	0.849		1	0.996		1	0.65		3	0.933		1	0.517		3	0.912		1	0.794		3	0.981		1	0.668
ZCoFS		1	0.864		1	1		1	0.55		1	0.998		3	0.927		1	0.926		1	1		3	0.565		1	0.979		3	0.744		3	0.979		3	0.807		3	0.988		1	0.87		3	0.998		3	0.599
ZCaPM		1	0.995		1	1		1	0.994		1	0.999		3	0.57		1	0.999		1	1		1	0.973		1	0.996		1	0.719		3	0.752		1	0.922		3	0.629		2	0.652		3	0.915		1	0.955
ZCaTiM		1	0.995		1	1		1	0.993		1	0.999		3	0.535		1	0.997		1	0.999		1	0.978		1	0.999		1	0.722		3	0.818		1	0.884		3	0.655		2	0.703		3	0.894		1	0.88
ZCaTiP		1	0.994		1	1		1	0.996		1	0.999		1	0.651		1	0.997		1	1		1	0.975		1	0.998		1	0.842		3	0.702		1	0.874		3	0.648		2	0.62		3	0.888		1	0.937
ZCaSM		1	0.952		1	1		1	0.879		1	0.995		3	0.85		1	0.976		1	1		1	0.757		1	0.98		1	0.631		3	0.938		1	0.622		3	0.926		1	0.832		3	0.994		1	0.754
ZCaSP		1	0.957		1	1		1	0.876		1	0.991		3	0.732		1	0.978		1	1		1	0.765		1	0.976		1	0.748		3	0.832		1	0.605		3	0.881		1	0.811		3	0.987		1	0.888
ZCaSTi		1	0.961		1	1		1	0.884		1	0.997		3	0.735		1	0.988		1	1		1	0.784		1	0.989		1	0.778		3	0.896		1	0.61		3	0.913		1	0.716		3	0.985		1	0.869
ZCaFM		1	0.995		1	1		1	0.995		1	1		3	0.666		1	0.998		1	1		1	0.978		1	0.999		1	0.736		3	0.871		1	0.95		3	0.719		1	0.664		3	0.963		1	0.906
ZCaFP		1	0.997		1	1		1	0.991		1	1		3	0.555		1	0.998		1	1		1	0.967		1	0.997		1	0.796		3	0.768		1	0.901		3	0.764		1	0.597		3	0.952		1	0.965
ZCaFTi		1	0.995		1	1		1	0.991		1	0.999		1	0.605		1	0.998		1	1		1	0.957		1	0.997		1	0.851		3	0.809		1	0.889		3	0.756		2	0.556		3	0.939		1	0.941
ZCaFS		1	0.935		1	1		1	0.817		1	0.995		3	0.833		1	0.982		1	0.999		1	0.696		1	0.977		1	0.632		3	0.951		1	0.533		3	0.972		1	0.841		3	0.998		1	0.857
ZCaCoM		1	0.931		1	1		1	0.879		1	0.999		3	0.846		1	0.964		1	1		1	0.827		1	0.996		1	0.569		3	0.93		1	0.567		3	0.864		1	0.8		3	0.98		3	0.57
ZCaCoP		1	0.923		1	1		1	0.817		1	0.998		3	0.847		1	0.963		1	1		1	0.734		1	0.988		1	0.61		3	0.881		1	0.555		3	0.913		1	0.752		3	0.982		1	0.63
ZCaCoTi		1	0.969		1	1		1	0.899		1	0.999		3	0.738		1	0.99		1	1		1	0.819		1	0.996		1	0.717		3	0.889		3	0.538		3	0.904		1	0.6		3	0.969		1	0.742
ZCaCoS		1	0.706		1	1		3	0.732		1	0.989		3	0.935		1	0.861		1	1		3	0.791		1	0.962		3	0.698		3	0.972		3	0.884		3	0.995		1	0.829		3	0.998		3	0.669
ZCaCoF		1	0.922		1	1		1	0.825		1	0.999		3	0.886		1	0.964		1	1		1	0.71		1	0.995		3	0.639		3	0.952		3	0.601		3	0.967		1	0.753		3	0.99		1	0.659
ZTePM		1	0.984		1	1		1	0.974		1	0.993		3	0.786		1	0.989		1	1		1	0.941		1	0.971		1	0.729		3	0.741		1	0.783		1	0.51		2	0.73		3	0.933		1	0.954
ZTeTiM		1	0.982		1	1		1	0.958		1	0.993		3	0.717		1	0.993		1	1		1	0.921		1	0.975		1	0.74		3	0.827		1	0.764		3	0.509		2	0.782		3	0.91		1	0.871
ZTeTiP		1	0.99		1	1		1	0.969		1	0.995		3	0.59		1	0.998		1	1		1	0.937		1	0.985		1	0.83		3	0.654		1	0.715		1	0.513		2	0.68		3	0.849		1	0.88
ZTeSM		1	0.863		1	1		1	0.639		1	0.948		3	0.941		1	0.924		1	1		1	0.578		1	0.883		3	0.584		3	0.949		3	0.72		3	0.934		1	0.659		3	0.991		1	0.771
ZTeSP		1	0.9		1	1		1	0.68		1	0.957		3	0.842		1	0.949		1	1		1	0.603		1	0.889		1	0.646		3	0.831		3	0.696		3	0.888		1	0.718		3	0.973		1	0.917
ZTeSTi		1	0.916		1	1		1	0.669		1	0.965		3	0.838		1	0.961		1	1		1	0.584		1	0.927		1	0.677		3	0.883		3	0.586		3	0.846		1	0.62		3	0.958		1	0.84
ZTeFM		1	0.973		1	1		1	0.958		1	0.993		3	0.845		1	0.982		1	1		1	0.893		1	0.969		1	0.635		3	0.872		1	0.721		3	0.699		2	0.641		3	0.971		1	0.918
ZTeFP		1	0.979		1	1		1	0.946		1	0.994		3	0.739		1	0.985		1	1		1	0.872		1	0.97		1	0.706		3	0.697		1	0.768		3	0.642		1	0.576		3	0.927		1	0.979
ZTeFTi		1	0.982		1	1		1	0.935		1	0.996		3	0.683		1	0.991		1	1		1	0.873		1	0.98		1	0.774		3	0.802		1	0.711		3	0.674		2	0.71		3	0.922		1	0.925
ZTeFS		1	0.837		1	1		1	0.523		1	0.967		3	0.918		1	0.911		1	1		3	0.554		1	0.883		3	0.62		3	0.962		3	0.726		3	0.968		1	0.719		3	0.996		1	0.813
ZTeCoM		1	0.826		1	1		1	0.704		1	0.992		3	0.956		1	0.887		1	0.999		1	0.649		1	0.967		3	0.751		3	0.96		3	0.76		3	0.916		1	0.597		3	0.979		1	0.615
ZTeCoP		1	0.87		1	1		1	0.681		1	0.991		3	0.943		1	0.92		1	1		1	0.581		1	0.959		3	0.678		3	0.928		3	0.732		3	0.95		1	0.598		3	0.988		1	0.667
ZTeCoTi		1	0.916		1	1		1	0.743		1	0.995		3	0.885		1	0.954		1	1		1	0.663		1	0.979		3	0.587		3	0.933		3	0.738		3	0.902		2	0.588		3	0.986		1	0.703
ZTeCoS		1	0.563		1	0.996		3	0.877		1	0.956		3	0.988		1	0.713		1	0.997		3	0.876		1	0.863		3	0.852		3	0.989		3	0.979		3	0.995		1	0.703		3	0.999		3	0.795
ZTeCoF		1	0.848		1	1		1	0.619		1	0.996		3	0.936		1	0.892		1	1		1	0.507		1	0.975		3	0.75		3	0.974		3	0.832		3	0.981		1	0.661		3	0.993		1	0.593
ZTeCaM		1	0.974		1	1		1	0.926		1	0.988		3	0.794		1	0.974		1	1		1	0.88		1	0.959		1	0.593		3	0.8		1	0.803		3	0.526		2	0.777		3	0.893		1	0.934
ZTeCaP		1	0.977		1	1		1	0.944		1	0.989		3	0.756		1	0.981		1	1		1	0.863		1	0.961		1	0.737		3	0.659		1	0.749		3	0.547		2	0.592		3	0.929		1	0.932
ZTeCaTi		1	0.975		1	1		1	0.93		1	0.996		3	0.643		1	0.989		1	1		1	0.878		1	0.988		1	0.792		3	0.775		1	0.731		3	0.567		2	0.802		3	0.899		1	0.811
ZTeCaS		1	0.667		1	0.999		3	0.817		1	0.892		3	0.955		1	0.788		1	0.999		3	0.85		1	0.761		3	0.681		3	0.963		3	0.887		3	0.978		1	0.674		3	0.998		1	0.735
ZTeCaF		1	0.963		1	1		1	0.888		1	0.993		3	0.818		1	0.966		1	1		1	0.736		1	0.959		1	0.597		3	0.802		1	0.705		3	0.703		1	0.605		3	0.973		1	0.953
ZTeCaCo		1	0.513		1	1		3	0.824		1	0.976		3	0.989		1	0.623		1	0.996		3	0.844		1	0.912		3	0.901		3	0.969		3	0.94		3	0.986		1	0.726		3	0.995		3	0.76
TiPM		1	0.998		1	1		1	1		1	1		1	0.746		1	0.999		1	1		1	1		1	1		1	0.833		3	0.832		1	0.949		1	0.879		2	0.598		3	0.891		1	0.719
SPM		1	0.817		1	1		1	0.999		1	1		3	0.838		1	0.961		1	1		1	0.999		1	0.999		1	0.609		3	0.981		3	0.648		3	0.747		1	0.946		3	1		1	0.771
STiM		1	0.881		1	1		1	1		1	1		3	0.793		1	0.971		1	1		1	0.998		1	1		1	0.672		3	0.959		1	0.545		3	0.712		1	0.904		3	0.998		1	0.733
STiP		1	0.821		1	1		1	1		1	1		3	0.825		1	0.959		1	1		1	0.999		1	0.999		1	0.674		3	0.963		1	0.586		3	0.653		1	0.918		3	0.998		1	0.695
FPM		1	0.987		1	1		1	1		1	1		3	0.561		1	0.992		1	1		1	1		1	1		1	0.733		3	0.911		1	0.933		1	0.743		1	0.752		3	0.979		1	0.923
FTiM		1	0.995		1	1		1	1		1	1		1	0.713		1	0.998		1	1		1	1		1	1		1	0.801		3	0.898		1	0.948		1	0.726		1	0.673		3	0.953		1	0.85
FTiP		1	0.985		1	1		1	1		1	1		1	0.637		1	0.994		1	1		1	1		1	1		1	0.751		3	0.811		1	0.965		1	0.805		1	0.795		3	0.969		1	0.894
FSM		1	0.861		1	1		1	1		1	1		3	0.89		1	0.956		1	1		1	0.999		1	0.999		3	0.66		3	0.985		1	0.563		3	0.754		1	0.906		3	0.999		1	0.768
FSP		1	0.805		1	1		1	1		1	1		3	0.868		1	0.946		1	1		1	0.998		1	0.998		3	0.628		3	0.927		1	0.681		3	0.511		1	0.965		3	0.998		1	0.89
FSTi		1	0.874		1	1		1	1		1	1		3	0.809		1	0.975		1	1		1	0.999		1	0.999		1	0.619		3	0.942		1	0.789		3	0.538		1	0.828		3	0.995		1	0.797
CoPM		1	0.877		1	1		1	1		1	1		3	0.887		1	0.957		1	1		1	0.999		1	1		3	0.68		3	0.99		3	0.733		3	0.757		1	0.915		3	0.999		3	0.567
CoTiM		1	0.962		1	1		1	0.998		1	1		3	0.76		1	0.986		1	1		1	0.994		1	1		1	0.588		3	0.986		3	0.657		3	0.729		1	0.862		3	0.996		3	0.724
CoTiP		1	0.919		1	1		1	1		1	1		3	0.829		1	0.975		1	1		1	0.996		1	1		3	0.567		3	0.966		3	0.619		3	0.68		1	0.892		3	0.996		3	0.598
CoSM		3	0.615		1	1		1	0.859		1	1		3	0.993		1	0.672		1	1		1	0.807		1	0.999		3	0.936		3	0.999		3	0.966		3	0.992		1	0.921		3	1		3	0.887
CoSP		3	0.694		1	1		1	0.854		1	1		3	0.995		1	0.653		1	1		1	0.835		1	0.998		3	0.93		3	0.998		3	0.966		3	0.99		1	0.929		3	1		3	0.791
CoSTi		1	0.559		1	1		1	0.918		1	1		3	0.976		1	0.822		1	1		1	0.866		1	1		3	0.843		3	0.995		3	0.9		3	0.969		1	0.911		3	1		3	0.845
CoFM		1	0.885		1	1		1	0.997		1	1		3	0.886		1	0.933		1	1		1	0.99		1	1		3	0.759		3	0.994		3	0.665		3	0.868		1	0.88		3	0.999		3	0.655
CoFP		1	0.806		1	1		1	0.994		1	1		3	0.92		1	0.881		1	1		1	0.982		1	1		3	0.801		3	0.985		3	0.663		3	0.877		1	0.932		3	0.997		1	0.523
CoFTi		1	0.898		1	1		1	0.998		1	1		3	0.848		1	0.956		1	1		1	0.987		1	1		3	0.673		3	0.98		3	0.6		3	0.82		1	0.839		3	0.997		3	0.637
CoFS		3	0.714		1	1		1	0.704		1	1		3	0.996		1	0.562		1	1		1	0.655		1	0.999		3	0.963		3	0.998		3	0.955		3	0.992		1	0.928		3	1		3	0.768
CaPM		1	0.997		1	1		1	1		1	0.998		1	0.604		1	0.998		1	1		1	1		1	0.999		1	0.726		3	0.885		1	0.961		1	0.695		2	0.597		3	0.944		1	0.67
CaTiM		1	0.994		1	1		1	0.999		1	0.996		2	0.662		1	0.998		1	1		1	0.999		1	0.999		1	0.609		3	0.902		1	0.957		3	0.556		2	0.867		3	0.885		1	0.559
CaTiP		1	0.989		1	1		1	1		1	0.999		1	0.654		1	0.998		1	1		1	0.998		1	0.999		1	0.773		3	0.819		1	0.949		1	0.602		2	0.717		3	0.911		1	0.715
CaSM		1	0.881		1	1		1	0.968		1	0.999		3	0.883		1	0.956		1	1		1	0.948		1	0.996		1	0.543		3	0.97		1	0.724		3	0.85		1	0.906		3	0.997		3	0.6
CaSP		1	0.837		1	1		1	0.973		1	0.998		3	0.834		1	0.941		1	1		1	0.961		1	0.994		1	0.678		3	0.955		1	0.669		3	0.755		1	0.896		3	0.991		1	0.686
CaSTi		1	0.922		1	1		1	0.977		1	1		3	0.757		1	0.983		1	1		1	0.956		1	0.998		1	0.743		3	0.931		1	0.827		3	0.818		1	0.705		3	0.983		1	0.74
CaFM		1	0.99		1	1		1	0.999		1	0.999		3	0.568		1	0.996		1	1		1	0.998		1	0.998		1	0.622		3	0.891		1	0.96		1	0.529		2	0.577		3	0.947		1	0.752
CaFP		1	0.984		1	1		1	1		1	1		3	0.664		1	0.99		1	1		1	0.997		1	0.998		1	0.688		3	0.8		1	0.933		1	0.591		1	0.635		3	0.956		1	0.852
CaFTi		1	0.992		1	1		1	0.998		1	1		1	0.525		1	0.997		1	1		1	0.994		1	1		1	0.682		3	0.814		1	0.96		1	0.552		2	0.639		3	0.92		1	0.757
CaFS		1	0.763		1	1		1	0.871		1	0.996		3	0.934		1	0.896		1	1		1	0.811		1	0.988		3	0.69		3	0.98		1	0.633		3	0.933		1	0.88		3	0.998		1	0.621
CaCoM		1	0.922		1	1		1	0.934		1	1		3	0.754		1	0.968		1	1		1	0.881		1	0.999		2	0.566		3	0.971		1	0.593		3	0.865		1	0.802		3	0.988		3	0.817
CaCoP		1	0.877		1	1		1	0.966		1	1		3	0.827		1	0.957		1	1		1	0.935		1	0.999		1	0.622		3	0.953		3	0.515		3	0.774		1	0.84		3	0.988		3	0.718
CaCoTi		1	0.965		1	1		1	0.956		1	1		3	0.677		1	0.99		1	1		1	0.904		1	1		1	0.631		3	0.919		1	0.644		3	0.772		2	0.632		3	0.96		3	0.561
CaCoS		3	0.614		1	0.998		3	0.811		1	0.998		3	0.987		1	0.671		1	0.997		3	0.822		1	0.985		3	0.864		3	0.993		3	0.87		3	0.984		1	0.885		3	0.999		3	0.92
CaCoF		1	0.846		1	1		1	0.852		1	1		3	0.902		1	0.874		1	1		1	0.721		1	0.998		3	0.72		3	0.961		3	0.532		3	0.91		1	0.809		3	0.991		3	0.679
TePM		1	0.944		1	1		1	0.99		1	0.98		3	0.8		1	0.933		1	1		1	0.957		1	0.911		1	0.63		3	0.823		1	0.724		1	0.698		2	0.8		3	0.922		1	0.919
TeTiM		1	0.947		1	1		1	0.967		1	0.982		3	0.754		1	0.967		1	1		1	0.899		1	0.933		1	0.659		3	0.877		1	0.765		1	0.613		2	0.923		3	0.867		1	0.678
TeTiP		1	0.958		1	1		1	0.978		1	0.986		3	0.695		1	0.976		1	0.999		1	0.945		1	0.964		1	0.748		3	0.817		1	0.78		1	0.675		2	0.879		3	0.849		1	0.717
TeSM		1	0.655		1	1		1	0.596		1	0.909		3	0.957		1	0.724		1	0.999		3	0.496		1	0.759		3	0.779		3	0.984		3	0.761		3	0.875		3	0.525		3	0.992		1	0.636
TeSP		1	0.748		1	1		1	0.66		1	0.926		3	0.925		1	0.848		1	1		1	0.558		1	0.836		3	0.612		3	0.942		3	0.661		3	0.812		1	0.607		3	0.979		1	0.834
TeSTi		1	0.811		1	1		1	0.617		1	0.957		3	0.857		1	0.894		1	1		1	0.522		1	0.91		1	0.592		3	0.948		3	0.517		3	0.773		2	0.696		3	0.948		1	0.69
TeFM		1	0.932		1	1		1	0.973		1	0.984		3	0.829		1	0.916		1	1		1	0.883		1	0.894		3	0.555		3	0.903		1	0.706		1	0.526		2	0.751		3	0.939		1	0.887
TeFP		1	0.937		1	1		1	0.96		1	0.99		3	0.811		1	0.927		1	1		1	0.883		1	0.939		3	0.568		3	0.815		1	0.76		1	0.587		2	0.639		3	0.904		1	0.935
TeFTi		1	0.949		1	1		1	0.918		1	0.991		3	0.712		1	0.957		1	1		1	0.816		1	0.948		1	0.664		3	0.842		1	0.766		1	0.503		2	0.83		3	0.834		1	0.768
TeFS		1	0.607		1	1		3	0.587		1	0.93		3	0.949		1	0.695		1	0.999		3	0.71		1	0.813		3	0.781		3	0.981		3	0.717		3	0.939		3	0.558		3	0.99		1	0.716
TeCoM		1	0.668		1	1		1	0.611		1	0.98		3	0.975		1	0.705		1	0.999		1	0.538		1	0.939		3	0.847		3	0.983		3	0.8		3	0.877		2	0.624		3	0.996		3	0.693
TeCoP		1	0.695		1	1		1	0.637		1	0.981		3	0.97		1	0.765		1	1		1	0.576		1	0.934		3	0.826		3	0.952		3	0.723		3	0.871		1	0.555		3	0.991		1	0.619
TeCoTi		1	0.869		1	1		1	0.656		1	0.988		3	0.912		1	0.904		1	1		1	0.548		1	0.97		3	0.654		3	0.951		3	0.661		3	0.819		2	0.699		3	0.96		1	0.548
TeCoS		3	0.745		1	0.974		3	0.966		1	0.924		3	0.998		3	0.606		1	0.971		3	0.964		1	0.788		3	0.958		3	0.997		3	0.974		3	0.997		3	0.697		3	1		3	0.772
TeCoF		1	0.639		1	1		1	0.535		1	0.984		3	0.969		1	0.652		1	0.999		3	0.618		1	0.94		3	0.893		3	0.978		3	0.8		3	0.944		3	0.585		3	0.991		3	0.585
TeCaM		1	0.941		1	1		1	0.975		1	0.988		3	0.793		1	0.936		1	1		1	0.893		1	0.932		1	0.632		3	0.882		1	0.819		1	0.625		2	0.906		3	0.918		1	0.843
TeCaP		1	0.954		1	1		1	0.984		1	0.992		3	0.713		1	0.957		1	1		1	0.897		1	0.954		1	0.74		3	0.815		1	0.784		1	0.639		2	0.698		3	0.917		1	0.894
TeCaTi		1	0.955		1	1		1	0.961		1	0.997		3	0.653		1	0.979		1	1		1	0.878		1	0.982		1	0.733		3	0.88		1	0.731		3	0.563		2	0.946		3	0.848		1	0.654
TeCaS		3	0.596		1	0.999		3	0.795		1	0.904		3	0.98		1	0.579		1	0.996		3	0.855		1	0.766		3	0.835		3	0.982		3	0.885		3	0.967		3	0.565		3	0.996		1	0.593
TeCaF		1	0.91		1	1		1	0.954		1	0.988		3	0.804		1	0.89		1	1		1	0.741		1	0.938		3	0.628		3	0.856		1	0.778		3	0.532		2	0.7		3	0.907		1	0.893
TeCaCo		3	0.709		1	0.995		3	0.875		1	0.978		3	0.995		3	0.61		1	0.993		3	0.915		1	0.898		3	0.934		3	0.994		3	0.943		3	0.995		3	0.525		3	0.998		3	0.818
ZPM		1	0.998		1	1		1	0.998		1	1		1	0.603		1	0.999		1	0.999		1	0.988		1	0.998		1	0.73		3	0.698		1	0.939		1	0.537		1	0.574		3	0.892		1	0.958
ZTiM		1	0.998		1	1		1	0.997		1	1		1	0.631		1	0.999		1	1		1	0.995		1	0.999		1	0.762		3	0.777		1	0.934		1	0.56		1	0.586		3	0.863		1	0.886
ZTiP		1	0.999		1	1		1	0.998		1	1		1	0.745		1	0.999		1	1		1	0.995		1	0.999		1	0.861		3	0.603		1	0.941		1	0.559		1	0.685		3	0.854		1	0.938
ZSM		1	0.954		1	1		1	0.9		1	0.997		3	0.828		1	0.985		1	1		1	0.815		1	0.983		1	0.651		3	0.969		3	0.567		3	0.954		1	0.846		3	0.994		1	0.673
ZSP		1	0.96		1	1		1	0.885		1	0.993		3	0.715		1	0.985		1	1		1	0.808		1	0.98		1	0.771		3	0.873		1	0.523		3	0.899		1	0.906		3	0.989		1	0.887
ZSTi		1	0.967		1	1		1	0.926		1	0.998		3	0.653		1	0.99		1	1		1	0.855		1	0.984		1	0.786		3	0.886		1	0.661		3	0.84		1	0.816		3	0.965		1	0.828
ZFM		1	0.998		1	1		1	0.998		1	0.999		3	0.605		1	0.999		1	1		1	0.993		1	0.998		1	0.791		3	0.81		1	0.945		3	0.616		1	0.775		3	0.919		1	0.935
ZFP		1	0.997		1	1		1	0.996		1	1		1	0.595		1	1		1	1		1	0.987		1	0.999		1	0.83		3	0.643		1	0.924		3	0.619		1	0.8		3	0.934		1	0.985
ZFTi		1	0.998		1	0.999		1	0.997		1	1		1	0.712		1	0.998		1	1		1	0.987		1	0.998		1	0.879		3	0.712		1	0.942		3	0.556		1	0.708		3	0.904		1	0.947
ZFS		1	0.938		1	1		1	0.843		1	0.996		3	0.822		1	0.976		1	1		1	0.76		1	0.975		1	0.618		3	0.96		3	0.562		3	0.96		1	0.892		3	0.997		1	0.808
ZCoM		1	0.933		1	1		1	0.893		1	0.998		3	0.894		1	0.969		1	1		1	0.821		1	0.994		3	0.629		3	0.964		3	0.584		3	0.905		1	0.848		3	0.979		3	0.721
ZCoP		1	0.926		1	1		1	0.822		1	0.997		3	0.875		1	0.975		1	1		1	0.737		1	0.988		3	0.58		3	0.892		3	0.547		3	0.908		1	0.88		3	0.984		3	0.562
ZCoTi		1	0.975		1	1		1	0.925		1	0.998		3	0.757		1	0.991		1	1		1	0.858		1	0.996		1	0.664		3	0.904		3	0.546		3	0.841		1	0.735		3	0.965		1	0.648
ZCoS		1	0.673		1	0.999		3	0.771		1	0.99		3	0.969		1	0.848		1	0.997		3	0.807		1	0.94		3	0.837		3	0.992		3	0.961		3	0.999		1	0.824		3	0.999		3	0.812
ZCoF		1	0.905		1	1		1	0.823		1	0.999		3	0.933		1	0.941		1	1		1	0.705		1	0.991		3	0.777		3	0.958		3	0.644		3	0.97		1	0.891		3	0.994		1	0.598
ZCaM		1	0.994		1	1		1	0.997		1	0.999		2	0.548		1	0.998		1	1		1	0.987		1	0.998		1	0.591		3	0.79		1	0.936		3	0.584		1	0.541		3	0.854		1	0.922
ZCaP		1	0.992		1	1		1	0.991		1	0.999		1	0.556		1	0.995		1	1		1	0.972		1	0.995		1	0.752		3	0.656		1	0.881		3	0.616		1	0.581		3	0.907		1	0.943
ZCaTi		1	0.991		1	1		1	0.99		1	0.999		1	0.626		1	0.998		1	1		1	0.977		1	0.999		1	0.804		3	0.768		1	0.853		3	0.682		2	0.652		3	0.892		1	0.888
ZCaS		1	0.729		1	1		3	0.526		1	0.978		3	0.905		1	0.857		1	1		3	0.627		1	0.931		3	0.609		3	0.972		3	0.865		3	0.992		1	0.791		3	0.999		1	0.591
ZCaF		1	0.989		1	1		1	0.991		1	1		3	0.72		1	0.993		1	1		1	0.947		1	0.994		1	0.683		3	0.821		1	0.875		3	0.746		1	0.678		3	0.961		1	0.957
ZCaCo		1	0.713		1	1		3	0.535		1	0.996		3	0.954		1	0.8		1	0.999		3	0.595		1	0.976		3	0.817		3	0.964		3	0.891		3	0.99		1	0.838		3	0.996		3	0.772
ZTeM		1	0.982		1	1		1	0.957		1	0.991		3	0.805		1	0.982		1	1		1	0.922		1	0.959		1	0.59		3	0.787		1	0.738		3	0.495		2	0.751		3	0.882		1	0.945
ZTeP		1	0.982		1	1		1	0.962		1	0.992		3	0.736		1	0.984		1	1		1	0.9		1	0.96		1	0.765		3	0.675		1	0.679		3	0.52		2	0.658		3	0.922		1	0.924
ZTeTi		1	0.985		1	1		1	0.954		1	0.996		3	0.601		1	0.991		1	1		1	0.92		1	0.98		1	0.788		3	0.752		1	0.718		3	0.55		2	0.756		3	0.866		1	0.825
ZTeS		1	0.634		1	0.997		3	0.842		1	0.894		3	0.957		1	0.806		1	0.995		3	0.839		1	0.736		3	0.689		3	0.982		3	0.971		3	0.991		1	0.593		3	0.999		1	0.618
ZTeF		1	0.954		1	1		1	0.899		1	0.987		3	0.861		1	0.964		1	1		1	0.769		1	0.944		3	0.576		3	0.825		1	0.599		3	0.762		1	0.616		3	0.974		1	0.949
ZTeCo		1	0.514		1	0.999		3	0.803		1	0.984		3	0.991		1	0.642		1	0.995		3	0.81		1	0.922		3	0.914		3	0.979		3	0.968		3	0.987		1	0.755		3	0.993		3	0.791
ZTeCa		1	0.844		1	1		1	0.974		1	0.993		3	0.72		1	0.827		1	1		1	0.889		1	0.96		2	0.621		3	0.699		1	0.725		1	0.673		2	0.731		3	0.81		1	0.856
PM		1	0.998		1	1		1	1		1	1		1	0.746		1	0.999		1	1		1	1		1	1		1	0.833		3	0.832		1	0.949		1	0.879		2	0.598		3	0.891		1	0.719
TiM		1	0.998		1	1		1	1		1	1		1	0.746		1	0.999		1	1		1	1		1	1		1	0.833		3	0.832		1	0.949		1	0.879		2	0.598		3	0.891		1	0.719
TiP		1	0.998		1	1		1	1		1	1		1	0.746		1	0.999		1	1		1	1		1	1		1	0.833		3	0.832		1	0.949		1	0.879		2	0.598		3	0.891		1	0.719
SM		1	0.817		1	1		1	0.999		1	1		3	0.838		1	0.961		1	1		1	0.999		1	0.999		1	0.609		3	0.981		3	0.648		3	0.747		1	0.946		3	1		1	0.771
SP		1	0.817		1	1		1	0.999		1	1		3	0.838		1	0.961		1	1		1	0.999		1	0.999		1	0.609		3	0.981		3	0.648		3	0.747		1	0.946		3	1		1	0.771
STi		1	0.881		1	1		1	1		1	1		3	0.793		1	0.971		1	1		1	0.998		1	1		1	0.672		3	0.959		1	0.545		3	0.712		1	0.904		3	0.998		1	0.733
FM		1	0.987		1	1		1	1		1	1		3	0.561		1	0.992		1	1		1	1		1	1		1	0.733		3	0.911		1	0.933		1	0.743		1	0.752		3	0.979		1	0.923
FP		1	0.987		1	1		1	1		1	1		3	0.561		1	0.992		1	1		1	1		1	1		1	0.733		3	0.911		1	0.933		1	0.743		1	0.752		3	0.979		1	0.923
FTi		1	0.995		1	1		1	1		1	1		1	0.713		1	0.998		1	1		1	1		1	1		1	0.801		3	0.898		1	0.948		1	0.726		1	0.673		3	0.953		1	0.85
FS		1	0.861		1	1		1	1		1	1		3	0.89		1	0.956		1	1		1	0.999		1	0.999		3	0.66		3	0.985		1	0.563		3	0.754		1	0.906		3	0.999		1	0.768
CoM		1	0.877		1	1		1	1		1	1		3	0.887		1	0.957		1	1		1	0.999		1	1		3	0.68		3	0.99		3	0.733		3	0.757		1	0.915		3	0.999		3	0.567
CoP		1	0.877		1	1		1	1		1	1		3	0.887		1	0.957		1	1		1	0.999		1	1		3	0.68		3	0.99		3	0.733		3	0.757		1	0.915		3	0.999		3	0.567
CoTi		1	0.962		1	1		1	0.998		1	1		3	0.76		1	0.986		1	1		1	0.994		1	1		1	0.588		3	0.986		3	0.657		3	0.729		1	0.862		3	0.996		3	0.724
CoS		3	0.615		1	1		1	0.859		1	1		3	0.993		1	0.672		1	1		1	0.807		1	0.999		3	0.936		3	0.999		3	0.966		3	0.992		1	0.921		3	1		3	0.887
CoF		1	0.885		1	1		1	0.997		1	1		3	0.886		1	0.933		1	1		1	0.99		1	1		3	0.759		3	0.994		3	0.665		3	0.868		1	0.88		3	0.999		3	0.655
CaM		1	0.997		1	1		1	1		1	0.998		1	0.604		1	0.998		1	1		1	1		1	0.999		1	0.726		3	0.885		1	0.961		1	0.695		2	0.597		3	0.944		1	0.67
CaP		1	0.997		1	1		1	1		1	0.998		1	0.604		1	0.998		1	1		1	1		1	0.999		1	0.726		3	0.885		1	0.961		1	0.695		2	0.597		3	0.944		1	0.67
CaTi		1	0.994		1	1		1	0.999		1	0.996		2	0.662		1	0.998		1	1		1	0.999		1	0.999		1	0.609		3	0.902		1	0.957		3	0.556		2	0.867		3	0.885		1	0.559
CaS		1	0.881		1	1		1	0.968		1	0.999		3	0.883		1	0.956		1	1		1	0.948		1	0.996		1	0.543		3	0.97		1	0.724		3	0.85		1	0.906		3	0.997		3	0.6
CaF		1	0.99		1	1		1	0.999		1	0.999		3	0.568		1	0.996		1	1		1	0.998		1	0.998		1	0.622		3	0.891		1	0.96		1	0.529		2	0.577		3	0.947		1	0.752
CaCo		1	0.922		1	1		1	0.934		1	1		3	0.754		1	0.968		1	1		1	0.881		1	0.999		2	0.566		3	0.971		1	0.593		3	0.865		1	0.802		3	0.988		3	0.817
TeM		1	0.944		1	1		1	0.99		1	0.98		3	0.8		1	0.933		1	1		1	0.957		1	0.911		1	0.63		3	0.823		1	0.724		1	0.698		2	0.8		3	0.922		1	0.919
TeP		1	0.944		1	1		1	0.99		1	0.98		3	0.8		1	0.933		1	1		1	0.957		1	0.911		1	0.63		3	0.823		1	0.724		1	0.698		2	0.8		3	0.922		1	0.919
TeTi		1	0.947		1	1		1	0.967		1	0.982		3	0.754		1	0.967		1	1		1	0.899		1	0.933		1	0.659		3	0.877		1	0.765		1	0.613		2	0.923		3	0.867		1	0.678
TeS		1	0.655		1	1		1	0.596		1	0.909		3	0.957		1	0.724		1	0.999		3	0.496		1	0.759		3	0.779		3	0.984		3	0.761		3	0.875		3	0.525		3	0.992		1	0.636
TeF		1	0.932		1	1		1	0.973		1	0.984		3	0.829		1	0.916		1	1		1	0.883		1	0.894		3	0.555		3	0.903		1	0.706		1	0.526		2	0.751		3	0.939		1	0.887
TeCo		1	0.668		1	1		1	0.611		1	0.98		3	0.975		1	0.705		1	0.999		1	0.538		1	0.939		3	0.847		3	0.983		3	0.8		3	0.877		2	0.624		3	0.996		3	0.693
TeCa		1	0.941		1	1		1	0.975		1	0.988		3	0.793		1	0.936		1	1		1	0.893		1	0.932		1	0.632		3	0.882		1	0.819		1	0.625		2	0.906		3	0.918		1	0.843
ZM		1	0.998		1	1		1	0.998		1	1		1	0.603		1	0.999		1	0.999		1	0.988		1	0.998		1	0.73		3	0.698		1	0.939		1	0.537		1	0.574		3	0.892		1	0.958
ZP		1	0.998		1	1		1	0.998		1	1		1	0.603		1	0.999		1	0.999		1	0.988		1	0.998		1	0.73		3	0.698		1	0.939		1	0.537		1	0.574		3	0.892		1	0.958
ZTi		1	0.998		1	1		1	0.997		1	1		1	0.631		1	0.999		1	1		1	0.995		1	0.999		1	0.762		3	0.777		1	0.934		1	0.56		1	0.586		3	0.863		1	0.886
ZS		1	0.954		1	1		1	0.9		1	0.997		3	0.828		1	0.985		1	1		1	0.815		1	0.983		1	0.651		3	0.969		3	0.567		3	0.954		1	0.846		3	0.994		1	0.673
ZF		1	0.998		1	1		1	0.998		1	0.999		3	0.605		1	0.999		1	1		1	0.993		1	0.998		1	0.791		3	0.81		1	0.945		3	0.616		1	0.775		3	0.919		1	0.935
ZCo		1	0.933		1	1		1	0.893		1	0.998		3	0.894		1	0.969		1	1		1	0.821		1	0.994		3	0.629		3	0.964		3	0.584		3	0.905		1	0.848		3	0.979		3	0.721
ZCa		1	0.994		1	1		1	0.997		1	0.999		2	0.548		1	0.998		1	1		1	0.987		1	0.998		1	0.591		3	0.79		1	0.936		3	0.584		1	0.541		3	0.854		1	0.922
ZTe		1	0.982		1	1		1	0.957		1	0.991		3	0.805		1	0.982		1	1		1	0.922		1	0.959		1	0.59		3	0.787		1	0.738		3	0.495		2	0.751		3	0.882		1	0.945
Z		1	0.932		1	1		1	1		1	1		3	0.57		1	0.969		1	1		1	1		1	1		2	0.725		3	0.859		1	0.756		1	0.621		1	0.773		3	0.886		1	0.934
Te		3	0.926		1	0.571		3	0.927		3	0.539		3	0.991		3	0.903		1	0.588		3	0.915		3	0.857		3	0.789		3	0.962		3	0.997		3	0.944		2	0.86		3	0.947		1	0.56
Ca		1	0.871		1	1		1	1		1	0.954		3	0.898		1	0.727		1	1		1	0.998		1	0.984		3	0.817		3	0.782		3	0.536		2	0.584		2	0.984		2	0.684		2	0.595
Co		3	1		1	0.527		3	0.946		1	1		3	1		3	1		1	0.673		3	0.916		1	0.989		3	0.987		3	1		2	1		3	1		1	0.892		3	1		3	0.999
F		1	0.693		1	1		1	0.999		1	0.999		3	0.947		1	0.83		1	1		1	1		1	0.993		3	0.776		3	0.958		1	0.892		1	0.608		1	0.815		3	0.971		1	0.741
S		3	0.998		1	0.978		3	0.8		1	0.988		3	1		3	0.89		1	0.995		3	0.664		1	0.979		3	0.994		3	1		3	0.999		3	1		1	0.912		3	1		3	0.935
Ti		1	0.997		1	1		1	1		1	1		1	0.629		1	0.999		1	1		1	0.998		1	1		1	0.805		3	0.716		1	0.994		1	0.923		2	0.59		3	0.72		1	0.639
P		1	0.949		1	1		1	1		1	1		1	0.677		1	0.985		1	1		1	1		1	1		1	0.815		3	0.873		1	0.901		1	0.864		1	0.929		3	0.992		1	0.925
Z: zebrafish, Te: tetra, Ca: catfish, Co: cod, F: Fugu, S: stickleback. Ti: tilapia, P: platyfish.
Tree	Tree
1	3
494	14
pvalue	pvalue
0.900571	0.702786
-0.094851	-0.162938
no.	no.
teleost	teleost
4.55061	2.71429
-1.44278	-1.06905
blen	blen
ave	ave
0.193659	0.196919
-0.009138	-0.011307
teleost_all
Tree	0.931666	503	pvalue	1.44307	blen	ave	0.21096	0.008906
Tree	0.8018	5	pvalue	1.09545	blen	ave	0.206461	0.014249
teleost_coelacanth
Tree	1	0.998317	-0.023347	no.	teleost	4.5	-1.46423	blen	ave	0.210916	-0.008963
teleost_bichir
Tree	1	0.810306	-0.154325	no.	teleost	4.40235	-1.41937	blen	ave	0.211439	-0.009239
Tree	3	0.658916	-0.121832	no.	teleost	5	-1.59267	blen	ave	0.208241	-0.006827
[truncated: 8 more columns]

## Sheet: Table S7
Table S7. Summary of tree topologies constructed for the Bian data, Chen data and UCE data for concatenated sequences and by partitioned approach and gene tree-based approach.
Data		Species included		Subset	Outgroup		Concatenated sequence				Partitioned				Gene-tree		No. loci
		Elopomorpha	Osteoglossomopha				JTTFG		GTRG		AICc		BIC		based approach
							Tree	BP	Tree	BP	Tree	BP	Tree	BP	Tree	BP
Bian data		European eel, tarpon	Arawana, butterflyfish, knifefish		Coleacanth, gar		1	96	1	94	1	89	1	91	1	15.5	412
					Coleacanth		1	100	1	100	1	100	1	100	1	22.6
					Gar		2	91	2	96	2	91	2	93	2	18.4
		Tarpon	Butterflyfish, knifefish		Coleacanth, gar		1	39	1	47	2	42	2	45	1	17.7
					Coleacanth		1	100	1	100	1	100	1	100	1	26
					Gar		2	99	2	99	2	99	2	99	2	22.6
		European eel	Arawana		Coleacanth, gar		1	62	1	59	3	52	1	50	1	36.4
					Coleacanth		1	100	1	100	1	100	1	100	1	25.8
					Gar		3	75	3	75	3	81	3	81	3	30.3
Chen data		Japanese eel	Silver arawana	Total	All		1	90	1	86	1	94	1	94	1	28.6	772
					Coelacanth		1	100	1	100	1	100	1	100	1	39.9
					Bichir		1	61	1	60	1	70	1	60	1	34.8
					Sturgeon		1	99	1	98	1	99	1	98	1	32.5
					Gar		3	88	3	88	3	83	3	84	3	32
				Teleost	All		1	94	1	90	1	97	1	95	1	35.4	542
					Coelacanth		1	100	1	100	1	100	1	100	1	45.2
					Bichir		3	52	3	54	1	53	1	55	1	40
					Sturgeon		1	96	1	97	1	95	1	97	1	36.9
					Gar		3	53	1	47	1	54	1	45	3	34.3
				Slow1000	All		3	90	3	95	3	91	3	93	3	24.2	190
					Coelacanth		3	65	3	64	3	67	3	67	1	35.8
					Bichir		3	96	3	96	3	96	3	95	3	27.3
					Sturgeon		1	45	2	45	1	40	1	42	3	25.8
					Gar		3	97	3	98	3	98	3	99	3	32.1
				Slow500	All		1	57	1	49	1	62	1	56	1	26	96
					Coelacanth		1	71	1	73	1	71	1	73	1	34.4
					Bichir		1	46	1	53	1	53	1	48	1	31.25
					Sturgeon		2	68	2	75	2	66	2	62	1	26
					Gar		3	47	3	55	3	51	3	56	2	25
Hughes data							Concatenated sequence									Gene-tree based approach
									AU test (p value)
							JTTFG		JTTFG			GTR				No. loci	Tree	BP
							Tree	BP	Tree 1	Tree 2	Tree 3	Tree 1	Tree 2	Tree 3
		Japanese eel, European eel, Americal eel, tarpon	Butterflyfish, arawana, silver arawana, knifefish, elephantnose fish, eastern bottle-nosed mormyrid	all	All		1	100	0.999	0.002	0.001					1062	3	7.0621
					Frog		1	100	1	3e-08	3e-06	1	2e-62	3e-05		730	1	16.8493
					Lungfish		1	100	0.999	1e-44	0.001	1	5e-10	0.001		300	1	13
					Coelacanth		1	100	1	8e-79	2e-08	1	9e-06	0.0003		880	1	14.0909
					Polypteriformes		1	100	1	5e-05	2e-05	1	3e-05	0.0002		972	1	9.3621
					Acipenseriformes		1	100	1	7e-07	5e-05	1	0.001	0.0002		1049	1	10.9628
					Holostei		1	73	0.77	0.293	0.045	0.733	0.338	0.026		1062	1	6.6855
		Japanese eel, European eel, Americal eel, tarpon	Arawana, silver arawana, knifefish, elephantnose fish, eastern bottle-nosed mormyrid	bf	All		1	100	1	4e-05	0.001	1	0.0002	0.001
					Frog		1	100	1	3e-44	8e-07	1	2e-07	8e-06
					Lungfish		1	100	0.996	8e-05	0.004	0.997	0.0002	0.003
					Coelacanth		1	100	1	2e-65	9e-08	1	5e-53	5e-05
					Polypteriformes		1	100	1	3e-39	0.0003	1	0.0002	0.0003
					Acipenseriformes		1	100	1	1e-05	1e-06	1	3e-05	0.0003
					Holostei		1	87	0.943	0.064	0.099	0.921	0.106	0.123
		European eel, Americal eel, tarpon	Butterflyfish, arawana, silver arawana, knifefish, elephantnose fish, eastern bottle-nosed mormyrid	j	All		1	100	0.998	0.003	0.002	0.996	0.008	0.0003
					Frog		1	100	1	5e-41	0.0001	1	6e-40	5e-05
					Lungfish		1	100	1	8e-11	0.0005	0.999	2e-10	0.001
					Coelacanth		1	100	1	0.0003	0.0002	1	2e-28	8e-06
					Polypteriformes		1	100	1	1e-81	1e-05	1	1e-51	4e-07
					Acipenseriformes		1	100	1	0.0002	2e-05	1	0.0004	2e-09
					Holostei		1	67	0.726	0.342	0.034	0.669	0.404	0.027
		European eel, Americal eel, tarpon	Arawana, silver arawana, knifefish, elephantnose fish, eastern bottle-nosed mormyrid	bfj	All		1	100	1	2e-05	0.0004	1	0.0003	0.001
					Frog		1	100	1	9e-43	4e-05	1	1e-07	7e-05
					Lungfish		1	93	0.998	1e-09	0.002	0.997	0.001	0.003
					Coelacanth		1	100	1	5e-66	4e-09	1	3e-107	0.0002
					Polypteriformes		1	100	1	4e-05	7e-05	1	2e-06	0.0003
					Acipenseriformes		1	100	1	8e-07	0.0004	1	0.0003	2e-05
					Holostei		1	86	0.927	0.087	0.124	0.893	0.15	0.147
		Tarpon	Butterflyfish, arawana, silver arawana, knifefish, elephantnose fish, eastern bottle-nosed mormyrid	exeel	All		1	71	0.71	0.314	0.005	0.719	0.308	0.011
					Frog		1	100	1	9e-05	6e-05	0.999	6e-05	0.001
					Lungfish		1	97	0.972	0.036	0.001	0.937	0.069	0.001
					Coelacanth		1	100	0.999	0.001	0.0004	0.999	0.001	8e-09
					Polypteriformes		1	99	0.988	0.013	0.001	0.987	0.013	0.0004
					Acipenseriformes		1	100	0.989	0.012	6e-11	0.98	0.02	0.0002
					Holostei		2	97	0.029	0.982	0.003	0.044	0.972	0.013
		Japanese eel, European eel, Americal eel	Butterflyfish, arawana, silver arawana, knifefish, elephantnose fish, eastern bottle-nosed mormyrid	extarpon	All		1	98	0.98	0.0004	0.022	1	0.0003	0.0005
					Frog		1	100	1	1e-08	9e-06	1	2e-32	0.0001
					Lungfish		1	92	1	0.0003	0.0003	1	0.0003	0.0005
					Coelacanth		1	100	1	4e-120	1e-55	1	4e-47	5e-103
					Polypteriformes		1	100	1	2e-06	0.0004	0.999	3e-08	0.001
					Acipenseriformes		1	100	0.999	0.002	0.0004	1	0.0003	6e-05
					Holostei		1	75	0.804	0.067	0.282	0.779	0.074	0.316
							GTR				Partitioned
UCE data		All	All		All		2	100			2	100			3	6.8	278
															2	62.5	24
					Bichir		2	100			2	100			3	26.5	68
					Lake sturgeon		2	100			2	100			3	34.4	32
					Bowfin, gar		2	100			2	100			3	18.7	75
					Gar		2	100			2	100			3	21.7	83
					Bowfin		2	98			2	98			3	22.8	79
		Megalops sp.	Silver arawana		All		2	95			2	94			3	25	44
					Bichir		2	95			2	94			2	30.6	111
					Lake sturgeon		2	81			2	84			3	36.7	60
					Bowfin, gar		2	92			2	90			2	36	125
					Gar		2	96			2	95			2	38	142
					Bowfin		2	87			2	81			2	29.3	133
		Slender giant moray	Silver arawana		All		2	66			2	65			3	32.8	32.8
					Bichir		3	55			3	54			3	27.9	136
					Lake sturgeon		2	51			2	58			3	32.1	84
					Bowfin, gar		2	63			2	65			3	30.6	147
					Gar		2	80			2	80			2	29.6	169
					Bowfin		3	64			3	62			3	30.4	158
		Slender giant moray	Butterflyfish		All		2	98			2	98			3	27.7	47
					Bichir		2	91			2	94			3	28.1	135
					Lake sturgeon		2	98			2	97			2	32.9	70
					Bowfin, gar		2	98			2	97			2	27.7	148
					Gar		2	99			2	98			2	32.5	169
					Bowfin		2	100			2	100			3	28	157
		Megalops sp.	Butterflyfish		All		2	99			2	99			2	29.4	34
					Bichir		2	98			2	98			2	27.8	108
					Lake sturgeon		2	90			2	90			2	29.1	48
					Bowfin, gar		2	99			2	100			2	31.1	122
					Gar		2	100			2	100			2	38.7	137
					Bowfin		2	95			2	94			2	32.1	131
BP: bootstrap probability. The values are shown in percentage.
Gene tree
Gene-tree based approach: ASTRAL 5.6.3 (Zhang et al. 2018) was used.
UCE data are from Faircloth et al. (2013).

## Sheet: Table S8
Table S8. The number of replications in which the correct tree topologies were obtained in computer simulation for the Hughes data
Outgroup	Species excluded in Osteoglossomorpha and Elopomorpha	Model tree
		Tree 1	Tree 2	Tree 3
All	None	836.5	779	767
	Butterflyfish	841	765	753
	Eels	812	745	743.5
	Tarpon	804	741.5	715.5
Frog	None	632.5	600	593
	Butterflyfish	627.5	605	583
	Eels	610.5	546	572.5
	Tarpon	593	539	583.5
Lungfish	None	686	588	609
	Butterflyfish	672.5	583	610.5
	Eels	666	566.5	575
	Tarpon	640	559	585.5
Coelacanth	None	675	638.5	638
	Butterflyfish	685.5	635	611
	Eels	651	595.5	614
	Tarpon	655	583.5	613.5
Polypteriformes	None	726	663	667
	Butterflyfish	722	656.5	655.5
	Eels	701.5	621.5	629
	Tarpon	710.5	606	618.5
Acipenseriformes	None	761.5	689.5	695
	Butterflyfish	771.5	697	675.5
	Eels	741.5	649.5	659.5
	Tarpon	738	641.5	661
Holostei	None	827.5	765.5	740
	Butterflyfish	822.5	752	726.5
	Eels	809	721.5	718
	Tarpon	801	711.5	707

## Sheet: Table S9
Table S9. Number of replications in which the correct tree topology was obtained in computer simulation for the Bian data.
	Species included		Outgroup
			CG				C				G
			Model tree
			Tree 1	Tree 2	Tree 3		Tree 1	Tree 2	Tree 3		Tree 1	Tree 2	Tree 3
Case I	abk	et	777	753	714		685	635	629		739	721	694
	abk	e	739.5	704.5	646.5		663.5	589.5	586		707	672	618.5
	abk	t	776	713.5	694		666	595	611.5		729	683.5	654
	ab	et	776.5	735.5	705		686.5	620.5	601		745	697	686
	ak	et	783.5	725.5	708		681.5	633	618.5		742	704	674
	bk	et	771	740	700		683	630.5	615.5		738.5	708	676
	ab	e	730	693.5	644		655.5	567	562		704	654	616
	ab	t	766	707	679		651.5	577.5	577.5		723	663.5	664.5
	ak	e	731	686.5	646		648	577	563		699.5	657	604
	ak	t	770	700	676.5		652.5	587.5	582		719	661	650
	bk	e	711	690.5	631		650	585.5	574.5		696	660.5	612.5
	bk	t	775	709.5	690		671	606.5	583.5		736	679.5	660.5
	a	et	730	685	648		653	580	559.5		703	643	636.5
	b	et	742	695.5	664		650.5	585.5	539.5		713.5	636	650.5
	k	et	717	677.5	629		613	564.5	568.833		693	643	602
	a	e	667	638.5	587		613.5	537	511		648.5	591	577.5
	a	t	707.5	653.5	634		619.5	554.5	527.5		683.5	622	613
	b	e	681.5	634.5	580		618	523	511		650.5	591.5	567
	b	t	718	658.5	642.5		630.5	543	527		681.5	616	621
	k	e	659.5	612.5	574.333		576	519	527		629.5	586	537.5
	k	t	695	634	595.5		598.5	524	537		663	606.5	566
Case II	z		711	664.5	660		607	585	566.5		656	623.5	623
	e		731	670.5	634		608	577	562		676	639.5	601.5
	s		686	664.5	630.5		573	579.5	559.5		640.5	639.5	608
	m		673	651.5	640		566	562.5	553		635.5	621	612
	f		683.5	634	624.5		572	557	525.5		614.5	604	594
	ze		757	723	698		642.5	605	583		717	670	651.5
	zm		753	706	699.5		671.5	622	605		713	689.5	665.5
	zs		753	734.5	702		667.5	617	607		705	691.5	690.5
	es		775	737.5	689.5		661	620.5	611.5		723	697.5	651.5
	zf		763	719	688.5		660	624.5	588		707	682.5	662
	em		764	717	696		654	626.5	600.5		733	688.5	662
	ef		762	716	677		669	600	594		717.5	685	657
	ms		720	685.5	660.5		596.5	600	593		672.5	664	630
	fs		717.5	699.5	647		598	599	568		658	656.5	627.5
	mf		724.5	694	661		612	587	570		669	653	637.5
	zes		768.5	750.5	716.5		673	632	620		725	704	689
	zem		782	731	729.5		683.5	640.5	614.5		736	693	679.5
	zef		779	746	714.5		679.5	632	607.5		723.5	701	686.5
	zms		760.5	732.5	708		686	626.5	616.5		722	704	678.5
	zmf		762.5	726	691.5		678	624	598		725.5	701	669
	zfs		762.5	737.5	703.5		675.5	621.5	613.5		717	707	682
	ems		787	730.5	704		663	629.5	615.5		744	702	676
	efs		783	740.5	696		677.5	616.5	608.5		725	700.5	659
	emf		772.5	731.5	693		678	616.5	610		727	709.5	664
	mfs		734.5	704	664		605.5	603.5	577.5		686.5	672.5	636.5
	zems		774	749	716		693	634.5	625.5		737	715	688.5
	zefs		784.5	750	715		686.5	626.5	625		737	708.5	684.5
	zemf		777	742.5	712		695.5	630	614.5		744	716	687
	zmfs		763.5	736.5	710		677	623.5	611		726.5	714	684
	emfs		784	736	694		675.5	629	611.5		748	706	677
Case I: Species included in Osteoglossomorpha and Elopomorpha were changed. All species in Clupeocephala were included.
Case II: Species included in Clupeocephala were changed. All species in Osteoglossomorpha and Elopomorpha were included.
C: coelacanth, G: gar.
a: arawana, b: butterflyfish, k: knifefish, e: European eel, t: tarpon.
z: zebrafish, e: Electric eel, s: stickleback, m: Medaka, f: Fugu.
JTT was used.
1000 iterations were done.

## Sheet: Table S10
Table S10. Number of replications in which the correct tree topology was obtained in computer simulation for the Chen data.
Outgroup	Species included in CC	Total				Teleost				Slow1000				Slow500
		Model tree
		Tree 1	Tree2	Tree 3		Tree 1	Tree2	Tree 3		Tree 1	Tree2	Tree 3		Tree 1	Tree2	Tree 3
Coelacanth	All	665	562.5	594		663.5	597	622		560	558.5	646		525	543	597
Bichir	All	704.5	585.5	654		726	619	655.5		581.5	609.5	706.5		571	599	647
Sturgeon	All	707.5	593	677		751	662	686		622	605.5	687		581	614	651
Gar	All	740	622.5	705		750.5	679	705		632.5	623	700		602.5	610.5	664.5
All	Zebrafish	720.5	579.5	670		696.5	634	695		611.5	624	664.5		590.5	590	629
	Catfish	684	596	676		719	635	674.5		618.5	613	665		599	607	617.333
	Tetra	689.5	589	678.5		691	620	692.5		597.5	575.5	667		587.5	578.5	615.5
	Tilapia	700	596	690.5		715	630	676.5		619.5	587	674		602.5	590.5	612
	Stickleback	694	612.5	674.5		697	624.5	651.5		613	591.5	663.5		572.5	603.5	595.5
	Platyfish	694.5	590	655		711	625.5	643		573.5	577.5	655		565	585	578
	Cod	695	582.5	683.5		695.5	629	648		584.5	566.5	663		597.5	603	603
	Fugu	671	584	664		696	616.5	640		597.5	588	629		576	599	581.5
	Medaka	662.5	575	648		682	622.5	651		580	566	665		540	584	584.5
Coelacanth	Zebrafish	554.5	500	548.5		525.5	526	568.5		530	511	570		538.5	497	527.5
	Catfish	538.5	499.5	556.5		544	525.5	584		553	498	573		534.5	494	515
	Tetra	521.5	495	535		540	533	551		513.5	486.5	563.5		552.5	498	494
	Tilapia	583.5	504	552.5		533	527	560.5		523.5	503.5	562		541	498.5	513
	Stickleback	568	524.5	558.5		532.5	517.5	570		518	492	567		524.5	496.5	495.5
	Platyfish	566	509	564.5		534	506.5	531		513.5	476	554.5		532.5	478.5	480.5
	Cod	512	504	549		535	526.5	538.5		532.333	473	553		537.5	482	510
	Fugu	539	518	555		506	514.5	540		506	490	535.5		526	497.5	492
	Medaka	541	498	531.5		508	505.5	550.5		504	496	559.5		547.5	471.5	483.5
Bichir	Zebrafish	605.5	507	587		582	564.5	602		566.5	572	618		576.5	526	576
	Catfish	592.5	508	608.5		593.5	560	598		583	554	620.5		578	532.5	532
	Tetra	601	507.5	591		586	539	568.5		536	550	621		590	531	531
	Tilapia	615	527.5	610		599	555.5	589		587	542	607		573.5	540.5	538
	Stickleback	604.5	520	597.5		587	561	573		575.5	544.5	602		553.5	535.5	535
	Platyfish	608.5	508	598.5		583.5	534.5	541.5		540	530.5	605		553	518	519
	Cod	569.5	522	577.5		571	540.5	559.5		565.5	515.5	589.5		559	528.5	524.5
	Fugu	565	525	550		566	546	554		536	514	587		567.5	532	529
	Medaka	591.5	524.5	574.5		566.5	546	591		536	538	591		553	512	518
Sturgeon	Zebrafish	607.5	522	614.5		628.5	586.5	614.5		586	560.5	611		592	539.5	579.5
	Catfish	588	538	612		642.5	589	625.5		595.5	551	605.5		580	545.5	550
	Tetra	599	542	607.5		616	574	617.5		575.5	545	595		576	542	545
	Tilapia	615	544.5	628.5		638.5	586.5	607.5		579	529	600		583	547	543
	Stickleback	592	549.5	622		617	573.5	580.5		564	517	613		588.5	540	550
	Platyfish	594.5	546.5	604.333		605	557	618.333		582.5	527.5	601		551	523	519
	Cod	595	556	621		609.5	576	595		563	509	600		592	539	532.5
	Fugu	603	547	600		607	577.5	562		566	548	566.5		576	545.5	522.5
	Medaka	582	544	584		597.5	578.5	579		568	523	602		544	541	511.5
Gar	Zebrafish	666	561.5	625		647	606.5	626.5		579.5	584.5	610.5		607.5	562	594
	Catfish	643.5	548	633		654	612	637.5		605	559.5	601		613	558	554
	Tetra	629.5	562.5	635.5		633	592	625		565	563	622		612	549	554
	Tilapia	646.5	561	640		644	595	621.5		602	564.5	602.5		628.5	559	572
	Stickleback	628	561	626.5		631.833	579.5	607		584.5	539	596		588.5	567	546.5
	Platyfish	622.5	563.5	618.5		637.5	575.5	605.5		559	550.5	609.5		592.5	555	541
	Cod	623	552	622		631	556	614.5		585	535	594		581	553.5	569
	Fugu	617	547	623		611	574.5	597.5		569	555	596		575	537	543
	Medaka	595	544.5	604		605.5	574.5	603.5		555	525.5	617		558.5	535	526.5
					695
					674
					663.5
					655
					663
					629
					665
					629
					617.333
					615.5
					612
					595.5
					578
					603
					581.5
					584.5

[truncated: 9 more sheets: Table S11, Table S12, Table S13, Table S14, Table  S15, Table S16, Table S17, Table S18, table S19]
